# Supplementary material for: Promoter Methylation–Expression Coupling of Gliogenesis Genes in IDH-Wildtype Glioblastoma: Longitudinal Analysis and Prognostic Value
Source: Int J Mol Sci. 2026 Jan 22;27(2):1112. doi: 10.3390/ijms27021112 (PMC12841690; doi:10.3390/ijms27021112)
Supplement: Supplementary file 1 [file ijms-27-01112-s001.zip]

Archive with 52 entries (52 files):
- FigureS1. Z-scored promoter β across stages.png
- FigureS2. Paired patient-level changes for NCSTN and TAL1.png
- FigureS3. NCSTN promoter β over time (cohort summary).png
- FigureS4. Pathway enrichment for significant promoter-methylated genes.png
- FigureS5. Mutation landscape of the 34-gene panel (TCGA GBM, IDH-WT).png
- Table S1. Promoter methylation status across primary and recurrent GBM IDH-wildtype tumors.xlsx
- Table S10A. TREAT effect-size–aware differential promoter methylation analysis first recurrence versus primary (M-value scale).xlsx
- Table S10B. TREAT effect-size–aware differential promoter methylation analysis second recurrence versus first recurrence (M-value scale).xlsx
- Table S11A. Agreement between β-based promoter methylation calling and limma results across tumor stages.xlsx
- Table S11B.  Per-gene agreement between β-based promoter methylation calls and limma results in primary tumors.xlsx
- Table S11C. Per-gene agreement between β-based promoter methylation calls and limma results in first recurrent tumors.xlsx
- Table S11D. Per-gene concordance between β-based and limma-based methylation calls in second recurrent tumors.xlsx
- Table S11E. Concordance between β-value–based and limma promoter methylation calls across tumor stages.xlsx
- Table S12A. Leave-one-patient-out stability of stage-specific promoter methylation calls.xlsx
- Table S12B. Genes with reduced stability of promoter methylation calls under leave-one-patient-out analysis.xlsx
- Table S12C. Patient-specific leave-one-patient-out perturbations of promoter methylation calls.xlsx
- Table S12D. Summary of leave-one-patient-out stability for genes with variable stage-specific calls.xlsx
- Table S13. Summary of over-representation analysis results across promoter sets.xlsx
- Table S14A. Gene Ontology Biological Process enrichment for stage-significant promoters.xlsx
- Table S14B. Gene Ontology Biological Process enrichment for hypomethylated stage-significant promoters.xlsx
- Table S14C. Over-representation analysis of hypermethylated-only promoters identifies glial differentiation programs.xlsx
- Table S15A. Gene-level intra-patient methylation shifts identified by one-sample Wilcoxon tests.xlsx
- Table S15B. Subset of significant genes with consistent intra-patient methylation shifts.xlsx
- Table S16. Promoter methylation–expression coupling for hypermethylated genes.xlsx
- Table S17A. Association between the expression score (ExprScore) and overall survival.xlsx
- Table S17B. Multivariable Cox proportional-hazards analysis of overall survival.xlsx
- Table S17C. Kaplan–Meier estimates of overall survival by ExprScore quartiles.xlsx
- Table S18A. Association between complementary methylation score (MethScore) and overall survival.xlsx
- Table S18B. Multivariable Cox proportional-hazards model for overall survival using the complementary methylation score (MethScore).xlsx
- Table S19A. Expression score by TCGA glioblastoma transcriptional subtype.xlsx
- Table S19B. Pairwise comparisons of expression score across TCGA glioblastoma transcriptional subtypes.xlsx
- Table S2A. Promoter methylation status by gene in primary GBM IDH-wildtype tumors.xlsx
- Table S2B. Promoter methylation status by gene in first recurrent GBM IDH-wildtype tumors.xlsx
- Table S2C. Promoter methylation status by gene in second recurrent GBM IDH-wildtype tumors.xlsx
- Table S3. Presence matrix of promoter methylation calls across tumor stages.xlsx
- Table S4. Concordance between promoter subregion–specific and combined promoter methylation calls.csv.xlsx
- Table S5A. Patient-level hypomethylation burden and cluster assignment.csv.xlsx
- Table S5B. Summary statistics of promoter methylation burden by stage and burden group.xlsx
- Table S5C. Overall statistical testing of promoter methylation burden across tumor stages.xlsx
- Table S5D. Pairwise comparisons of promoter methylation burden across tumor stages.csv.xlsx
- Table S6. Silhouette analysis supporting the choice of k = 3 for burden clustering.csv.xlsx
- Table S7A. Event counts for hypomethylated genes across tumor stages.xlsx
- Table S7B. Event counts for hypermethylated genes across tumor stages.xlsx
- Table S7C. Summary of methylation event counts in hypomethylated genes.xlsx
- Table S7D. Summary of methylation event counts in hypermethylated genes.xlsx
- Table S7E. Gene-level counts of methylation state transitions across tumor recurrences.xlsx
- Table S7F. Promoter methylation state transitions in the hypomethylated gene set across tumor recurrences.xlsx
- Table S7G. Promoter methylation state transitions in the hypermethylated gene set across tumor recurrences.xlsx
- Table S8A. Binomial tests of hypermethylation versus hypomethylation events in the hypomethylated gene set.xlsx
- Table S8B. Binomial tests of hypermethylation versus hypomethylation events in the hypermethylated gene set.xlsx
- Table S9A. Differential promoter methylation analysis between primary tumors and first recurrence (M-value scale).xlsx
- Table S9B. Differential promoter methylation analysis between first and second recurrence (M-value scale).xlsx
