# Supplementary material for: Promoter Methylation–Expression Coupling of Gliogenesis Genes in IDH-Wildtype Glioblastoma: Longitudinal Analysis and Prognostic Value
Source: Int J Mol Sci. 2026 Jan 22;27(2):1112. doi: 10.3390/ijms27021112 (PMC12841690; doi:10.3390/ijms27021112)
Supplement: Supplementary file 1 [file ijms-27-01112-s001.zip › Table S1. Promoter methylation status across primary and recurrent GBM IDH-wildtype tumors.xlsx]

## Sheet: Table S1
stage	Hyper	Hypo
Primary	7	26
Recur1	7	26
Recur2	8	25
