# Supplementary material for: Promoter Methylation–Expression Coupling of Gliogenesis Genes in IDH-Wildtype Glioblastoma: Longitudinal Analysis and Prognostic Value
Source: Int J Mol Sci. 2026 Jan 22;27(2):1112. doi: 10.3390/ijms27021112 (PMC12841690; doi:10.3390/ijms27021112)
Supplement: Supplementary file 1 [file ijms-27-01112-s001.zip › Table S10A. TREAT effect-size–aware differential promoter methylation analysis first recurrence versus primary (M-value scale).xlsx]

## Sheet: Table S10A
gene	logFC_M	AveExpr_M	t	P.Value	adj.P.Val	n_pairs	median_d_beta	contrast	dupCor
TSPAN2	-0.123264	-4.11137	0	1	1	88	-0.00075802	Recur1_vs_Primary	0.305183
S100A9	0.296739	-0.800365	0	1	1	63	0.0166745	Recur1_vs_Primary	0.305183
CNTN2	-0.137507	-2.25645	0	1	1	84	-0.00223334	Recur1_vs_Primary	0.305183
EMX1	-0.153531	-4.57148	0	1	1	95	-0.000113303	Recur1_vs_Primary	0.305183
CSF1	0.304415	-0.46392	0	1	1	66	0.0214902	Recur1_vs_Primary	0.305183
C1QA	0.0510182	-0.987672	0	1	1	69	-0.0168332	Recur1_vs_Primary	0.305183
CDKN2C	-0.107784	-5.08453	0	1	1	98	-0.000512215	Recur1_vs_Primary	0.305183
CERS2	-0.206012	-2.94581	0	1	1	93	-0.01317	Recur1_vs_Primary	0.305183
CRB1	-0.0270724	0.770621	0	1	1	64	0.00648783	Recur1_vs_Primary	0.305183
DAB1	-0.0579285	1.07954	0	1	1	57	-0.00106441	Recur1_vs_Primary	0.305183
DISC1	0.12646	0.562981	0	1	1	66	0.020567	Recur1_vs_Primary	0.305183
DUSP10	-0.109846	-2.70372	0	1	1	93	-0.0121925	Recur1_vs_Primary	0.305183
EIF2B3	-0.0228889	-0.403641	0	1	1	96	-0.00275745	Recur1_vs_Primary	0.305183
EIF2B4	-0.0608792	-3.64017	0	1	1	95	-0.00426826	Recur1_vs_Primary	0.305183
GPR157	-0.0917007	-2.85945	0	1	1	95	-0.00464011	Recur1_vs_Primary	0.305183
GPR37L1	-0.0731343	2.17416	0	1	1	89	-0.000924485	Recur1_vs_Primary	0.305183
HDAC1	-0.02772	-3.68539	0	1	1	98	3.59852e-05	Recur1_vs_Primary	0.305183
HES5	-0.00090134	-5.73681	0	1	1	98	-0.000256006	Recur1_vs_Primary	0.305183
ID2	-0.104334	-4.0206	0	1	1	98	-0.00179114	Recur1_vs_Primary	0.305183
KCNJ10	-0.0443431	-2.69541	0	1	1	92	-0.0108719	Recur1_vs_Primary	0.305183
LEPR	0.195719	0.781212	0	1	1	61	0.0168128	Recur1_vs_Primary	0.305183
LRP8	-0.108001	-5.38003	0	1	1	98	-0.00134867	Recur1_vs_Primary	0.305183
MTOR	0.0708919	1.98456	0	1	1	78	0.00306824	Recur1_vs_Primary	0.305183
MXRA8	-0.0625125	-0.101488	0	1	1	74	-0.00408897	Recur1_vs_Primary	0.305183
MYCN	-0.0666441	-3.42294	0	1	1	97	-0.00568688	Recur1_vs_Primary	0.305183
MYOC	0.166935	1.46924	0	1	1	69	0.0114892	Recur1_vs_Primary	0.305183
NCMAP	-0.23197	0.863844	0	1	1	66	-0.0101348	Recur1_vs_Primary	0.305183
NCSTN	0.152249	0.960501	0	1	1	63	0.0149612	Recur1_vs_Primary	0.305183
NDUFS2	-0.0740581	-5.44894	0	1	1	98	-0.00020416	Recur1_vs_Primary	0.305183
NEGR1	-0.112952	-2.88696	0	1	1	90	-0.00501825	Recur1_vs_Primary	0.305183
NFIA	-0.0332025	-2.93991	0	1	1	98	-0.00546442	Recur1_vs_Primary	0.305183
PHGDH	-0.0215117	0.1851	0	1	1	79	0.0098475	Recur1_vs_Primary	0.305183
POU3F1	0.0814281	-2.50338	0	1	1	92	0.00496864	Recur1_vs_Primary	0.305183
PPP3R1	-0.0675175	-2.46213	0	1	1	92	-0.00831736	Recur1_vs_Primary	0.305183
ROR1	-0.191428	-5.14999	0	1	1	98	-0.00068989	Recur1_vs_Primary	0.305183
RTN4	-0.133267	-3.05126	0	1	1	95	-0.00751219	Recur1_vs_Primary	0.305183
SKI	-0.0735157	-3.33264	0	1	1	97	-0.0022427	Recur1_vs_Primary	0.305183
SOS1	-0.0732498	-5.44213	0	1	1	98	-0.000876286	Recur1_vs_Primary	0.305183
SOX11	0.125363	-2.7793	0	1	1	91	0.00699709	Recur1_vs_Primary	0.305183
SOX13	-0.0405504	1.71995	0	1	1	71	-0.00556509	Recur1_vs_Primary	0.305183
SRGAP2	0.0205993	0.0831491	0	1	1	79	0.023076	Recur1_vs_Primary	0.305183
SRGAP2C	0.0205993	0.0831491	0	1	1	79	0.023076	Recur1_vs_Primary	0.305183
TAL1	-0.078489	-1.41071	0	1	1	73	-0.000848125	Recur1_vs_Primary	0.305183
TGFB2	-0.0896967	-3.77993	0	1	1	95	-0.0049175	Recur1_vs_Primary	0.305183
TNFRSF1B	0.0118706	1.84287	0	1	1	73	-0.00504022	Recur1_vs_Primary	0.305183
TP73	0.0382438	-0.39413	0	1	1	80	0.00890036	Recur1_vs_Primary	0.305183
VPS54	0.124698	1.21642	0	1	1	62	0.0162953	Recur1_vs_Primary	0.305183
WDR47	0.0713733	0.0583996	0	1	1	90	0.0180597	Recur1_vs_Primary	0.305183
