# Supplementary material for: Promoter Methylation–Expression Coupling of Gliogenesis Genes in IDH-Wildtype Glioblastoma: Longitudinal Analysis and Prognostic Value
Source: Int J Mol Sci. 2026 Jan 22;27(2):1112. doi: 10.3390/ijms27021112 (PMC12841690; doi:10.3390/ijms27021112)
Supplement: Supplementary file 1 [file ijms-27-01112-s001.zip › Table S10B. TREAT effect-size–aware differential promoter methylation analysis second recurrence versus first recurrence (M-value scale).xlsx]

## Sheet: Table S10B
gene	logFC_M	AveExpr_M	t	P.Value	adj.P.Val	n_pairs	median_d_beta	contrast	dupCor
CNTN2	-0.443739	-1.91143	0	0.970165	1	16	-0.00296378	Recur2_vs_Recur1	0.295454
TSPAN2	0.153813	-4.35125	0	0.991282	1	18	0.00225575	Recur2_vs_Recur1	0.295454
CSF1	-0.354555	-0.37815	0	0.997887	1	12	-0.106853	Recur2_vs_Recur1	0.295454
TAL1	0.418321	-1.19634	0	0.998803	1	11	0.0163031	Recur2_vs_Recur1	0.295454
EMX1	0.0462144	-4.2551	0	0.998909	1	19	0.000979013	Recur2_vs_Recur1	0.295454
SRGAP2	0.303853	0.55526	0	0.999157	1	13	-0.000759587	Recur2_vs_Recur1	0.295454
SRGAP2C	0.303853	0.55526	0	0.999157	1	13	-0.000759587	Recur2_vs_Recur1	0.295454
TP73	0.22248	-0.190851	0	0.999688	1	15	0.0204267	Recur2_vs_Recur1	0.295454
CERS2	0.395868	-3.08565	0	0.999704	1	19	0.025001	Recur2_vs_Recur1	0.295454
VPS54	0.242128	1.52371	0	0.999832	1	14	-0.00156317	Recur2_vs_Recur1	0.295454
DISC1	0.244655	0.939791	0	0.999835	1	11	-0.00328451	Recur2_vs_Recur1	0.295454
S100A9	0.0803566	-0.316415	0	0.999859	1	12	0.0440978	Recur2_vs_Recur1	0.295454
EIF2B4	0.247001	-3.6365	0	0.999948	1	19	-0.000850981	Recur2_vs_Recur1	0.295454
POU3F1	-0.402505	-2.47219	0	0.999977	1	18	-0.0398543	Recur2_vs_Recur1	0.295454
DAB1	0.113315	1.45355	0	0.999979	1	12	-0.0127367	Recur2_vs_Recur1	0.295454
NEGR1	0.181138	-2.89745	0	0.99999	1	17	0.00847415	Recur2_vs_Recur1	0.295454
TGFB2	0.153546	-3.78084	0	0.999997	1	18	0.00242259	Recur2_vs_Recur1	0.295454
LEPR	-0.0506506	1.13659	0	0.999997	1	8	-0.00692279	Recur2_vs_Recur1	0.295454
CRB1	0.158503	1.06821	0	0.999997	1	11	0.00159541	Recur2_vs_Recur1	0.295454
CDKN2C	0.210854	-5.16304	0	0.999997	1	19	0.00306212	Recur2_vs_Recur1	0.295454
NCSTN	0.205143	1.34109	0	0.999999	1	10	0.00805723	Recur2_vs_Recur1	0.295454
SOX11	-0.142651	-2.76762	0	0.999999	1	19	-0.0182193	Recur2_vs_Recur1	0.295454
PHGDH	0.0931533	0.521108	0	1	1	15	0.0222317	Recur2_vs_Recur1	0.295454
KCNJ10	-0.027617	-2.81737	0	1	1	17	-0.0133325	Recur2_vs_Recur1	0.295454
SKI	-0.129668	-3.46051	0	1	1	19	9.10692e-05	Recur2_vs_Recur1	0.295454
MYOC	-0.0245046	1.76366	0	1	1	16	-0.00673385	Recur2_vs_Recur1	0.295454
MXRA8	-0.0121782	-0.0543348	0	1	1	17	-0.0172337	Recur2_vs_Recur1	0.295454
DUSP10	-0.0298637	-2.96702	0	1	1	19	0.000233295	Recur2_vs_Recur1	0.295454
C1QA	-0.0508126	-0.918781	0	1	1	15	0.00740234	Recur2_vs_Recur1	0.295454
SOX13	-0.00393811	1.9167	0	1	1	15	-0.019534	Recur2_vs_Recur1	0.295454
PPP3R1	0.138237	-2.49613	0	1	1	17	-0.0073529	Recur2_vs_Recur1	0.295454
MTOR	-0.0553767	2.30864	0	1	1	17	-0.016767	Recur2_vs_Recur1	0.295454
GPR157	0.00215964	-3.07435	0	1	1	18	-0.0122167	Recur2_vs_Recur1	0.295454
WDR47	0.0405196	0.17822	0	1	1	18	0.00948311	Recur2_vs_Recur1	0.295454
NCMAP	-0.0671826	1.05157	0	1	1	16	-0.0134411	Recur2_vs_Recur1	0.295454
ROR1	-0.148039	-5.23781	0	1	1	19	-0.00143901	Recur2_vs_Recur1	0.295454
LRP8	-0.0166399	-5.38534	0	1	1	19	-0.000521871	Recur2_vs_Recur1	0.295454
ID2	0.0448982	-4.21523	0	1	1	19	-0.00127412	Recur2_vs_Recur1	0.295454
TNFRSF1B	0.0802687	2.14095	0	1	1	18	0.0149787	Recur2_vs_Recur1	0.295454
MYCN	-0.188429	-3.50548	0	1	1	19	-0.00438273	Recur2_vs_Recur1	0.295454
HDAC1	-0.0533517	-3.64155	0	1	1	19	-0.00627927	Recur2_vs_Recur1	0.295454
RTN4	0.183644	-3.14362	0	1	1	19	0.0110355	Recur2_vs_Recur1	0.295454
GPR37L1	-0.033448	2.3433	0	1	1	17	-0.00993382	Recur2_vs_Recur1	0.295454
NFIA	0.00640234	-3.12943	0	1	1	19	-0.00150858	Recur2_vs_Recur1	0.295454
HES5	0.0760127	-5.70841	0	1	1	19	0.00125853	Recur2_vs_Recur1	0.295454
NDUFS2	0.118405	-5.52172	0	1	1	19	0.00110532	Recur2_vs_Recur1	0.295454
SOS1	0.111681	-5.48324	0	1	1	19	0.0019371	Recur2_vs_Recur1	0.295454
EIF2B3	0.0726427	-0.369616	0	1	1	19	0.0147117	Recur2_vs_Recur1	0.295454
