# Supplementary material for: Promoter Methylation–Expression Coupling of Gliogenesis Genes in IDH-Wildtype Glioblastoma: Longitudinal Analysis and Prognostic Value
Source: Int J Mol Sci. 2026 Jan 22;27(2):1112. doi: 10.3390/ijms27021112 (PMC12841690; doi:10.3390/ijms27021112)
Supplement: Supplementary file 1 [file ijms-27-01112-s001.zip › Table S11A. Agreement between β-based promoter methylation calling and limma results across tumor stages.xlsx]

## Sheet: Table S11A
stage	agree_pct	kappa	Hypo_A	Hyper_A	Hypo_L	Hyper_L
Primary	1	1	26	7	26	7
Recur1	1	1	26	7	26	7
Recur2	1	1	25	8	25	8
