# Supplementary material for: Promoter Methylation–Expression Coupling of Gliogenesis Genes in IDH-Wildtype Glioblastoma: Longitudinal Analysis and Prognostic Value
Source: Int J Mol Sci. 2026 Jan 22;27(2):1112. doi: 10.3390/ijms27021112 (PMC12841690; doi:10.3390/ijms27021112)
Supplement: Supplementary file 1 [file ijms-27-01112-s001.zip › Table S11C. Per-gene agreement between β-based promoter methylation calls and limma results in first recurrent tumors.xlsx]

## Sheet: Table S11C (pergene R1)
gene	call_A	call_limma	agree
C1QA	NS	NS	TRUE
CDKN2C	Hypo	Hypo	TRUE
CERS2	Hypo	Hypo	TRUE
CNTN2	Hypo	Hypo	TRUE
CRB1	NS	NS	TRUE
CSF1	NS	NS	TRUE
DAB1	Hyper	Hyper	TRUE
DISC1	NS	NS	TRUE
DUSP10	Hypo	Hypo	TRUE
EIF2B3	NS	NS	TRUE
EIF2B4	Hypo	Hypo	TRUE
EMX1	Hypo	Hypo	TRUE
GPR157	Hypo	Hypo	TRUE
GPR37L1	Hyper	Hyper	TRUE
HDAC1	Hypo	Hypo	TRUE
HES5	Hypo	Hypo	TRUE
ID2	Hypo	Hypo	TRUE
KCNJ10	Hypo	Hypo	TRUE
LEPR	NS	NS	TRUE
LRP8	Hypo	Hypo	TRUE
MTOR	Hyper	Hyper	TRUE
MXRA8	NS	NS	TRUE
MYCN	Hypo	Hypo	TRUE
MYOC	Hyper	Hyper	TRUE
NCMAP	NS	NS	TRUE
NCSTN	NS	NS	TRUE
NDUFS2	Hypo	Hypo	TRUE
NEGR1	Hypo	Hypo	TRUE
NFIA	Hypo	Hypo	TRUE
PHGDH	NS	NS	TRUE
POU3F1	Hypo	Hypo	TRUE
PPP3R1	Hypo	Hypo	TRUE
ROR1	Hypo	Hypo	TRUE
RTN4	Hypo	Hypo	TRUE
S100A9	NS	NS	TRUE
SKI	Hypo	Hypo	TRUE
SOS1	Hypo	Hypo	TRUE
SOX11	Hypo	Hypo	TRUE
SOX13	Hyper	Hyper	TRUE
SRGAP2	NS	NS	TRUE
SRGAP2C	NS	NS	TRUE
TAL1	Hypo	Hypo	TRUE
TGFB2	Hypo	Hypo	TRUE
TNFRSF1B	Hyper	Hyper	TRUE
TP73	NS	NS	TRUE
TSPAN2	Hypo	Hypo	TRUE
VPS54	Hyper	Hyper	TRUE
WDR47	NS	NS	TRUE
