# Supplementary material for: Promoter Methylation–Expression Coupling of Gliogenesis Genes in IDH-Wildtype Glioblastoma: Longitudinal Analysis and Prognostic Value
Source: Int J Mol Sci. 2026 Jan 22;27(2):1112. doi: 10.3390/ijms27021112 (PMC12841690; doi:10.3390/ijms27021112)
Supplement: Supplementary file 1 [file ijms-27-01112-s001.zip › Table S11E. Concordance between β-value–based and limma promoter methylation calls across tumor stages.xlsx]

## Sheet: Primary
A_call	Hyper	Hypo	NS
Hyper	7	0	0
Hypo	0	26	0
NS	0	0	15

## Sheet: Recurrent 1
A_call	Hyper	Hypo	NS
Hyper	7	0	0
Hypo	0	26	0
NS	0	0	15

## Sheet: Recurrent 2
A_call	Hyper	Hypo	NS
Hyper	8	0	0
Hypo	0	25	0
NS	0	0	15
A_call	Hyper	Hypo	NS
Hyper	8	0	0
Hypo	0	25	0
NS	0	0	15
