# Supplementary material for: Promoter Methylation–Expression Coupling of Gliogenesis Genes in IDH-Wildtype Glioblastoma: Longitudinal Analysis and Prognostic Value
Source: Int J Mol Sci. 2026 Jan 22;27(2):1112. doi: 10.3390/ijms27021112 (PMC12841690; doi:10.3390/ijms27021112)
Supplement: Supplementary file 1 [file ijms-27-01112-s001.zip › Table S12A. Leave-one-patient-out stability of stage-specific promoter methylation calls.xlsx]

## Sheet: Table S12A
stage	gene	call_base	n_iter	n_stable	prop_stable
Primary	C1QA	NS	99	99	1
Primary	CDKN2C	Hypo	99	99	1
Primary	CERS2	Hypo	99	99	1
Primary	CNTN2	Hypo	99	99	1
Primary	CRB1	NS	99	99	1
Primary	CSF1	NS	99	99	1
Primary	DISC1	NS	99	99	1
Primary	DUSP10	Hypo	99	99	1
Primary	EIF2B3	NS	99	99	1
Primary	EIF2B4	Hypo	99	99	1
Primary	EMX1	Hypo	99	99	1
Primary	GPR157	Hypo	99	99	1
Primary	GPR37L1	Hyper	99	99	1
Primary	HDAC1	Hypo	99	99	1
Primary	HES5	Hypo	99	99	1
Primary	ID2	Hypo	99	99	1
Primary	KCNJ10	Hypo	99	99	1
Primary	LEPR	NS	99	99	1
Primary	LRP8	Hypo	99	99	1
Primary	MTOR	Hyper	99	99	1
Primary	MXRA8	NS	99	99	1
Primary	MYCN	Hypo	99	99	1
Primary	MYOC	Hyper	99	99	1
Primary	NCMAP	NS	99	99	1
Primary	NCSTN	NS	99	99	1
Primary	NDUFS2	Hypo	99	99	1
Primary	NEGR1	Hypo	99	99	1
Primary	NFIA	Hypo	99	99	1
Primary	PHGDH	NS	99	99	1
Primary	POU3F1	Hypo	99	99	1
Primary	PPP3R1	Hypo	99	99	1
Primary	ROR1	Hypo	99	99	1
Primary	RTN4	Hypo	99	99	1
Primary	S100A9	NS	99	99	1
Primary	SKI	Hypo	99	99	1
Primary	SOS1	Hypo	99	99	1
Primary	SOX11	Hypo	99	99	1
Primary	SOX13	Hyper	99	99	1
Primary	SRGAP2	NS	99	99	1
Primary	SRGAP2C	NS	99	99	1
Primary	TAL1	Hypo	99	99	1
Primary	TGFB2	Hypo	99	99	1
Primary	TNFRSF1B	Hyper	99	99	1
Primary	TP73	NS	99	99	1
Primary	TSPAN2	Hypo	99	99	1
Primary	VPS54	Hyper	99	99	1
Primary	WDR47	NS	99	99	1
Primary	DAB1	Hyper	99	50	0.505051
Recur1	C1QA	NS	105	105	1
Recur1	CDKN2C	Hypo	105	105	1
Recur1	CERS2	Hypo	105	105	1
Recur1	CNTN2	Hypo	105	105	1
Recur1	CRB1	NS	105	105	1
Recur1	CSF1	NS	105	105	1
Recur1	DAB1	Hyper	105	105	1
Recur1	DISC1	NS	105	105	1
Recur1	DUSP10	Hypo	105	105	1
Recur1	EIF2B3	NS	105	105	1
Recur1	EIF2B4	Hypo	105	105	1
Recur1	EMX1	Hypo	105	105	1
Recur1	GPR157	Hypo	105	105	1
Recur1	GPR37L1	Hyper	105	105	1
Recur1	HDAC1	Hypo	105	105	1
Recur1	HES5	Hypo	105	105	1
Recur1	ID2	Hypo	105	105	1
Recur1	KCNJ10	Hypo	105	105	1
Recur1	LEPR	NS	105	105	1
Recur1	LRP8	Hypo	105	105	1
Recur1	MTOR	Hyper	105	105	1
Recur1	MXRA8	NS	105	105	1
Recur1	MYCN	Hypo	105	105	1
Recur1	MYOC	Hyper	105	105	1
Recur1	NCMAP	NS	105	105	1
Recur1	NCSTN	NS	105	105	1
Recur1	NDUFS2	Hypo	105	105	1
Recur1	NEGR1	Hypo	105	105	1
Recur1	NFIA	Hypo	105	105	1
Recur1	PHGDH	NS	105	105	1
Recur1	POU3F1	Hypo	105	105	1
Recur1	PPP3R1	Hypo	105	105	1
Recur1	ROR1	Hypo	105	105	1
Recur1	RTN4	Hypo	105	105	1
Recur1	S100A9	NS	105	105	1
Recur1	SKI	Hypo	105	105	1
Recur1	SOS1	Hypo	105	105	1
Recur1	SOX11	Hypo	105	105	1
Recur1	SOX13	Hyper	105	105	1
Recur1	SRGAP2	NS	105	105	1
Recur1	SRGAP2C	NS	105	105	1
Recur1	TAL1	Hypo	105	105	1
Recur1	TGFB2	Hypo	105	105	1
Recur1	TNFRSF1B	Hyper	105	105	1
Recur1	TP73	NS	105	105	1
Recur1	TSPAN2	Hypo	105	105	1
Recur1	VPS54	Hyper	105	105	1
Recur1	WDR47	NS	105	105	1
Recur2	C1QA	NS	19	19	1
Recur2	CDKN2C	Hypo	19	19	1
Recur2	CERS2	Hypo	19	19	1
Recur2	CNTN2	Hypo	19	19	1
Recur2	CRB1	NS	19	19	1
Recur2	CSF1	NS	19	19	1
Recur2	DAB1	Hyper	19	19	1
Recur2	DISC1	NS	19	19	1
Recur2	DUSP10	Hypo	19	19	1
Recur2	EIF2B3	NS	19	19	1
Recur2	EIF2B4	Hypo	19	19	1
Recur2	EMX1	Hypo	19	19	1
Recur2	GPR157	Hypo	19	19	1
Recur2	GPR37L1	Hyper	19	19	1
Recur2	HDAC1	Hypo	19	19	1
Recur2	HES5	Hypo	19	19	1
Recur2	ID2	Hypo	19	19	1
Recur2	KCNJ10	Hypo	19	19	1
Recur2	LRP8	Hypo	19	19	1
Recur2	MTOR	Hyper	19	19	1
Recur2	MXRA8	NS	19	19	1
Recur2	MYCN	Hypo	19	19	1
Recur2	MYOC	Hyper	19	19	1
Recur2	NCMAP	NS	19	19	1
Recur2	NCSTN	Hyper	19	19	1
Recur2	NDUFS2	Hypo	19	19	1
Recur2	NEGR1	Hypo	19	19	1
Recur2	NFIA	Hypo	19	19	1
Recur2	PHGDH	NS	19	19	1
Recur2	POU3F1	Hypo	19	19	1
Recur2	PPP3R1	Hypo	19	19	1
Recur2	ROR1	Hypo	19	19	1
Recur2	RTN4	Hypo	19	19	1
Recur2	S100A9	NS	19	19	1
Recur2	SKI	Hypo	19	19	1
Recur2	SOS1	Hypo	19	19	1
Recur2	SOX11	Hypo	19	19	1
Recur2	SOX13	Hyper	19	19	1
Recur2	SRGAP2	NS	19	19	1
Recur2	SRGAP2C	NS	19	19	1
Recur2	TAL1	NS	19	19	1
Recur2	TGFB2	Hypo	19	19	1
Recur2	TNFRSF1B	Hyper	19	19	1
Recur2	TP73	NS	19	19	1
Recur2	TSPAN2	Hypo	19	19	1
Recur2	VPS54	Hyper	19	19	1
Recur2	WDR47	NS	19	19	1
Recur2	LEPR	NS	19	9	0.473684
