# Supplementary material for: Promoter Methylation–Expression Coupling of Gliogenesis Genes in IDH-Wildtype Glioblastoma: Longitudinal Analysis and Prognostic Value
Source: Int J Mol Sci. 2026 Jan 22;27(2):1112. doi: 10.3390/ijms27021112 (PMC12841690; doi:10.3390/ijms27021112)
Supplement: Supplementary file 1 [file ijms-27-01112-s001.zip › Table S12B. Genes with reduced stability of promoter methylation calls under leave-one-patient-out analysis.xlsx]

## Sheet: Table S12B
stage	gene	call_base	call_loo	n_patients_triggering
Primary	DAB1	Hyper	NS	49
Recur2	LEPR	NS	Hyper	10
