# Supplementary material for: Promoter Methylation–Expression Coupling of Gliogenesis Genes in IDH-Wildtype Glioblastoma: Longitudinal Analysis and Prognostic Value
Source: Int J Mol Sci. 2026 Jan 22;27(2):1112. doi: 10.3390/ijms27021112 (PMC12841690; doi:10.3390/ijms27021112)
Supplement: Supplementary file 1 [file ijms-27-01112-s001.zip › Table S12C. Patient-specific leave-one-patient-out perturbations of promoter methylation calls.xlsx]

## Sheet: Table S12C
stage	gene	left_out	call_loo	call_base	changed
Primary	DAB1	101	NS	Hyper	TRUE
Primary	DAB1	103	NS	Hyper	TRUE
Primary	DAB1	106	NS	Hyper	TRUE
Primary	DAB1	107	NS	Hyper	TRUE
Primary	DAB1	108	NS	Hyper	TRUE
Primary	DAB1	11	NS	Hyper	TRUE
Primary	DAB1	110	NS	Hyper	TRUE
Primary	DAB1	111	NS	Hyper	TRUE
Primary	DAB1	112	NS	Hyper	TRUE
Primary	DAB1	26	NS	Hyper	TRUE
Primary	DAB1	27	NS	Hyper	TRUE
Primary	DAB1	28	NS	Hyper	TRUE
Primary	DAB1	29	NS	Hyper	TRUE
Primary	DAB1	31	NS	Hyper	TRUE
Primary	DAB1	32	NS	Hyper	TRUE
Primary	DAB1	33	NS	Hyper	TRUE
Primary	DAB1	34	NS	Hyper	TRUE
Primary	DAB1	38	NS	Hyper	TRUE
Primary	DAB1	39	NS	Hyper	TRUE
Primary	DAB1	41	NS	Hyper	TRUE
Primary	DAB1	42	NS	Hyper	TRUE
Primary	DAB1	44	NS	Hyper	TRUE
Primary	DAB1	51	NS	Hyper	TRUE
Primary	DAB1	52	NS	Hyper	TRUE
Primary	DAB1	56	NS	Hyper	TRUE
Primary	DAB1	58	NS	Hyper	TRUE
Primary	DAB1	60	NS	Hyper	TRUE
Primary	DAB1	63	NS	Hyper	TRUE
Primary	DAB1	64	NS	Hyper	TRUE
Primary	DAB1	66	NS	Hyper	TRUE
Primary	DAB1	67	NS	Hyper	TRUE
Primary	DAB1	68	NS	Hyper	TRUE
Primary	DAB1	72	NS	Hyper	TRUE
Primary	DAB1	75	NS	Hyper	TRUE
Primary	DAB1	76	NS	Hyper	TRUE
Primary	DAB1	77	NS	Hyper	TRUE
Primary	DAB1	78	NS	Hyper	TRUE
Primary	DAB1	79	NS	Hyper	TRUE
Primary	DAB1	82	NS	Hyper	TRUE
Primary	DAB1	83	NS	Hyper	TRUE
Primary	DAB1	84	NS	Hyper	TRUE
Primary	DAB1	86	NS	Hyper	TRUE
Primary	DAB1	88	NS	Hyper	TRUE
Primary	DAB1	91	NS	Hyper	TRUE
Primary	DAB1	92	NS	Hyper	TRUE
Primary	DAB1	93	NS	Hyper	TRUE
Primary	DAB1	95	NS	Hyper	TRUE
Primary	DAB1	97	NS	Hyper	TRUE
Primary	DAB1	98	NS	Hyper	TRUE
Recur2	LEPR	17	Hyper	NS	TRUE
Recur2	LEPR	25	Hyper	NS	TRUE
Recur2	LEPR	28	Hyper	NS	TRUE
Recur2	LEPR	32	Hyper	NS	TRUE
Recur2	LEPR	50	Hyper	NS	TRUE
Recur2	LEPR	58	Hyper	NS	TRUE
Recur2	LEPR	8	Hyper	NS	TRUE
Recur2	LEPR	80	Hyper	NS	TRUE
Recur2	LEPR	82	Hyper	NS	TRUE
Recur2	LEPR	87	Hyper	NS	TRUE
