# Supplementary material for: Promoter Methylation–Expression Coupling of Gliogenesis Genes in IDH-Wildtype Glioblastoma: Longitudinal Analysis and Prognostic Value
Source: Int J Mol Sci. 2026 Jan 22;27(2):1112. doi: 10.3390/ijms27021112 (PMC12841690; doi:10.3390/ijms27021112)
Supplement: Supplementary file 1 [file ijms-27-01112-s001.zip › Table S13. Summary of over-representation analysis results across promoter sets.xlsx]

## Sheet: Table S13
set	source	n_terms	top_terms
HYPER_Union	GO:BP	464	glial cell differentiation; gliogenesis; neurogenesis
HYPER_Union	GO:CC	22	bounding membrane of organelle; cytoplasmic vesicle; intracellular vesicle
HYPER_Union	GO:MF	15	5S rDNA binding; RNA polymerase III type 1 promoter sequence-specific DNA binding; prosaposin receptor activity
HYPER_Union	WP	2	Notch signaling; DYRK1A involvement regarding cell proliferation in brain development
HYPO_Union	GO:BP	673	gliogenesis; glial cell differentiation; neurogenesis
HYPO_Union	GO:MF	34	cis-regulatory region sequence-specific DNA binding; RNA polymerase II cis-regulatory region sequence-specific DNA binding; RNA polymerase II transcription regulatory region sequence-specific DNA binding
HYPO_Union	GO:CC	29	chromatin; chromosome; cell body
HYPO_Union	WP	3	Neurogenesis regulation in the olfactory epithelium; Overlap between signal transduction pathways contributing to LMNA laminopathies; Transcription co factors SKI and SKIL protein partners
SIG_Union	GO:BP	803	gliogenesis; glial cell differentiation; neurogenesis
SIG_Union	GO:CC	32	chromatin; synapse; cell body
SIG_Union	GO:MF	32	cis-regulatory region sequence-specific DNA binding; transcription cis-regulatory region binding; RNA polymerase II cis-regulatory region sequence-specific DNA binding
SIG_Union	REAC	10	Constitutive Signaling by NOTCH1 HD+PEST Domain Mutants; Signaling by NOTCH1 in Cancer; Signaling by NOTCH1 PEST Domain Mutants in Cancer
SIG_Union	WP	5	Neurogenesis regulation in the olfactory epithelium; Notch signaling; Notch signaling
