# Supplementary material for: Promoter Methylation–Expression Coupling of Gliogenesis Genes in IDH-Wildtype Glioblastoma: Longitudinal Analysis and Prognostic Value
Source: Int J Mol Sci. 2026 Jan 22;27(2):1112. doi: 10.3390/ijms27021112 (PMC12841690; doi:10.3390/ijms27021112)
Supplement: Supplementary file 1 [file ijms-27-01112-s001.zip › Table S14A. Gene Ontology Biological Process enrichment for stage-significant promoters.xlsx]

## Sheet: Table S14A
query	significant	p_value	term_size	query_size	intersection_size	precision	recall	term_id	source	term_name	effective_domain_size	source_order	parents
query_1	TRUE	2.8336e-49	352	34	31	0.911765	0.0880682	GO:0042063	GO:BP	gliogenesis	21026	9858
query_1	TRUE	1.91745e-40	264	34	26	0.764706	0.0984848	GO:0010001	GO:BP	glial cell differentiation	21026	3807
query_1	TRUE	5.99389e-32	1771	34	33	0.970588	0.0186335	GO:0022008	GO:BP	neurogenesis	21026	6530
query_1	TRUE	1.58848e-26	2604	34	33	0.970588	0.0126728	GO:0007399	GO:BP	nervous system development	21026	2884
query_1	TRUE	4.22798e-23	1061	34	25	0.735294	0.0235627	GO:0007417	GO:BP	central nervous system development	21026	2898
query_1	TRUE	2.30527e-20	4053	34	33	0.970588	0.00814212	GO:0048731	GO:BP	system development	21026	12821
query_1	TRUE	3.41719e-19	4437	34	33	0.970588	0.00743746	GO:0030154	GO:BP	cell differentiation	21026	6654
query_1	TRUE	3.41719e-19	4438	34	33	0.970588	0.00743578	GO:0048869	GO:BP	cellular developmental process	21026	12943
query_1	TRUE	2.34484e-18	2876	34	29	0.852941	0.0100834	GO:0048468	GO:BP	cell development	21026	12602
query_1	TRUE	2.34484e-18	4727	34	33	0.970588	0.00698117	GO:0007275	GO:BP	multicellular organism development	21026	2788
query_1	TRUE	1.99703e-17	109	34	12	0.352941	0.110092	GO:0048709	GO:BP	oligodendrocyte differentiation	21026	12799
query_1	TRUE	2.4023e-16	134	34	12	0.352941	0.0895522	GO:0021782	GO:BP	glial cell development	21026	6328
query_1	TRUE	1.36756e-15	106	34	11	0.323529	0.103774	GO:0014013	GO:BP	regulation of gliogenesis	21026	4566
query_1	TRUE	1.45417e-15	157	34	12	0.352941	0.0764331	GO:0042552	GO:BP	myelination	21026	10150
query_1	TRUE	1.48649e-15	159	34	12	0.352941	0.0754717	GO:0007272	GO:BP	ensheathment of neurons	21026	2786
query_1	TRUE	1.48649e-15	159	34	12	0.352941	0.0754717	GO:0008366	GO:BP	axon ensheathment	21026	3171
query_1	TRUE	3.11343e-15	5997	34	33	0.970588	0.00550275	GO:0048856	GO:BP	anatomical structure development	21026	12931
query_1	TRUE	5.3294e-14	6553	34	33	0.970588	0.00503586	GO:0032502	GO:BP	developmental process	21026	7558
query_1	TRUE	3.32058e-13	1451	34	20	0.588235	0.0137836	GO:0030182	GO:BP	neuron differentiation	21026	6666
query_1	TRUE	9.36549e-13	1536	34	20	0.588235	0.0130208	GO:0048699	GO:BP	generation of neurons	21026	12789
query_1	TRUE	1.14415e-12	378	34	13	0.382353	0.0343915	GO:0050767	GO:BP	regulation of neurogenesis	21026	13070
query_1	TRUE	1.62474e-12	7322	34	33	0.970588	0.00450697	GO:0032501	GO:BP	multicellular organismal process	21026	7557
query_1	TRUE	4.43206e-12	847	34	16	0.470588	0.0188902	GO:0060284	GO:BP	regulation of cell development	21026	14292
query_1	TRUE	1.13618e-11	457	34	13	0.382353	0.0284464	GO:0051960	GO:BP	regulation of nervous system development	21026	13835
query_1	TRUE	2.33042e-11	3085	34	24	0.705882	0.00777958	GO:0048513	GO:BP	animal organ development	21026	12631
query_1	TRUE	3.13129e-11	42	34	7	0.205882	0.166667	GO:0014014	GO:BP	negative regulation of gliogenesis	21026	4567
query_1	TRUE	3.13129e-11	77	34	8	0.235294	0.103896	GO:0045685	GO:BP	regulation of glial cell differentiation	21026	11371
query_1	TRUE	7.2816e-11	86	34	8	0.235294	0.0930233	GO:0048708	GO:BP	astrocyte differentiation	21026	12798
query_1	TRUE	2.77876e-10	754	34	14	0.411765	0.0185676	GO:0007420	GO:BP	brain development	21026	2901
query_1	TRUE	6.35019e-10	1418	34	17	0.5	0.0119887	GO:2000026	GO:BP	regulation of multicellular organismal development	21026	24952
query_1	TRUE	6.3546e-10	806	34	14	0.411765	0.0173697	GO:0060322	GO:BP	head development	21026	14325
query_1	TRUE	1.26583e-09	2015	34	19	0.558824	0.00942928	GO:0008283	GO:BP	cell population proliferation	21026	3136
query_1	TRUE	2.30105e-09	134	34	8	0.235294	0.0597015	GO:0050768	GO:BP	negative regulation of neurogenesis	21026	13071
query_1	TRUE	2.99654e-09	1576	34	17	0.5	0.0107868	GO:0045595	GO:BP	regulation of cell differentiation	21026	11284
query_1	TRUE	3.27044e-09	141	34	8	0.235294	0.0567376	GO:0051961	GO:BP	negative regulation of nervous system development	21026	13836
query_1	TRUE	1.80774e-08	267	34	9	0.264706	0.0337079	GO:0010721	GO:BP	negative regulation of cell development	21026	4330
query_1	TRUE	2.04839e-08	2713	34	20	0.588235	0.00737191	GO:0009653	GO:BP	anatomical structure morphogenesis	21026	3557
query_1	TRUE	7.64497e-08	1177	34	14	0.411765	0.0118946	GO:0048666	GO:BP	neuron development	21026	12757
query_1	TRUE	1.58742e-07	1023	34	13	0.382353	0.0127077	GO:0031175	GO:BP	neuron projection development	21026	7049
query_1	TRUE	3.55752e-07	1588	34	15	0.441176	0.00944584	GO:0120036	GO:BP	plasma membrane bounded cell projection organization	21026	19210
query_1	TRUE	3.98638e-07	43	34	5	0.147059	0.116279	GO:0014044	GO:BP	Schwann cell development	21026	4594
query_1	TRUE	4.87334e-07	1631	34	15	0.441176	0.00919681	GO:0030030	GO:BP	cell projection organization	21026	6621
query_1	TRUE	6.02918e-07	47	34	5	0.147059	0.106383	GO:0048713	GO:BP	regulation of oligodendrocyte differentiation	21026	12803
query_1	TRUE	6.5184e-07	48	34	5	0.147059	0.104167	GO:0014003	GO:BP	oligodendrocyte development	21026	4556
query_1	TRUE	6.5184e-07	284	34	8	0.235294	0.028169	GO:0021537	GO:BP	telencephalon development	21026	6089
query_1	TRUE	6.91964e-07	1685	34	15	0.441176	0.00890208	GO:0042127	GO:BP	regulation of cell population proliferation	21026	9890
query_1	TRUE	7.57322e-07	423	34	9	0.264706	0.0212766	GO:0030900	GO:BP	forebrain development	21026	6919
query_1	TRUE	7.57322e-07	50	34	5	0.147059	0.1	GO:0014037	GO:BP	Schwann cell differentiation	21026	4587
query_1	TRUE	9.85122e-07	2032	34	16	0.470588	0.00787402	GO:0009888	GO:BP	tissue development	21026	3733
query_1	TRUE	1.21594e-06	1238	34	13	0.382353	0.0105008	GO:0060429	GO:BP	epithelium development	21026	14416
query_1	TRUE	1.87452e-06	2457	34	17	0.5	0.00691901	GO:0050793	GO:BP	regulation of developmental process	21026	13089
query_1	TRUE	1.96786e-06	2819	34	18	0.529412	0.00638524	GO:0007166	GO:BP	cell surface receptor signaling pathway	21026	2717
query_1	TRUE	1.96786e-06	8999	34	30	0.882353	0.0033337	GO:0050896	GO:BP	response to stimulus	21026	13167
query_1	TRUE	1.99067e-06	62	34	5	0.147059	0.0806452	GO:0008347	GO:BP	glial cell migration	21026	3158
query_1	TRUE	2.58979e-06	1087	34	12	0.352941	0.0110396	GO:0051241	GO:BP	negative regulation of multicellular organismal process	21026	13409
query_1	TRUE	2.61853e-06	671	34	10	0.294118	0.0149031	GO:0045596	GO:BP	negative regulation of cell differentiation	21026	11285
query_1	TRUE	2.68219e-06	674	34	10	0.294118	0.0148368	GO:0007610	GO:BP	behavior	21026	3053
query_1	TRUE	2.85007e-06	879	34	11	0.323529	0.0125142	GO:0045597	GO:BP	positive regulation of cell differentiation	21026	11286
query_1	TRUE	3.07137e-06	26	34	4	0.117647	0.153846	GO:0045686	GO:BP	negative regulation of glial cell differentiation	21026	11372
query_1	TRUE	3.65798e-06	2956	34	18	0.529412	0.00608931	GO:0051239	GO:BP	regulation of multicellular organismal process	21026	13407
query_1	TRUE	4.54231e-06	925	34	11	0.323529	0.0118919	GO:0051093	GO:BP	negative regulation of developmental process	21026	13315
query_1	TRUE	4.62749e-06	29	34	4	0.117647	0.137931	GO:0048710	GO:BP	regulation of astrocyte differentiation	21026	12800
query_1	TRUE	5.14527e-06	7376	34	27	0.794118	0.00366052	GO:0051716	GO:BP	cellular response to stimulus	21026	13719
query_1	TRUE	5.14527e-06	30	34	4	0.117647	0.133333	GO:0032292	GO:BP	peripheral nervous system axon ensheathment	21026	7414
query_1	TRUE	5.14527e-06	30	34	4	0.117647	0.133333	GO:0022011	GO:BP	myelination in peripheral nervous system	21026	6533
query_1	TRUE	5.82985e-06	6264	34	25	0.735294	0.00399106	GO:0048518	GO:BP	positive regulation of biological process	21026	12634
query_1	TRUE	6.48729e-06	3478	34	19	0.558824	0.00546291	GO:0023051	GO:BP	regulation of signaling	21026	6606
query_1	TRUE	6.63537e-06	3486	34	19	0.558824	0.00545037	GO:0010646	GO:BP	regulation of cell communication	21026	4275
query_1	TRUE	8.44998e-06	996	34	11	0.323529	0.0110442	GO:0000902	GO:BP	cell morphogenesis	21026	238
query_1	TRUE	9.7315e-06	3993	34	20	0.588235	0.00500877	GO:0048583	GO:BP	regulation of response to stimulus	21026	12687
query_1	TRUE	9.81852e-06	90	34	5	0.147059	0.0555556	GO:0007422	GO:BP	peripheral nervous system development	21026	2903
query_1	TRUE	9.81852e-06	5390	34	23	0.676471	0.00426716	GO:0080090	GO:BP	regulation of primary metabolic process	21026	17565
query_1	TRUE	1.02008e-05	5920	34	24	0.705882	0.00405405	GO:0048522	GO:BP	positive regulation of cellular process	21026	12638
query_1	TRUE	1.03569e-05	605	34	9	0.264706	0.014876	GO:0007507	GO:BP	heart development	21026	2979
query_1	TRUE	1.18008e-05	297	34	7	0.205882	0.023569	GO:0045165	GO:BP	cell fate commitment	21026	11153
query_1	TRUE	1.4919e-05	99	34	5	0.147059	0.0505051	GO:0021510	GO:BP	spinal cord development	21026	6062
query_1	TRUE	1.4919e-05	458	34	8	0.235294	0.0174672	GO:0010720	GO:BP	positive regulation of cell development	21026	4329
query_1	TRUE	1.80366e-05	1343	34	12	0.352941	0.00893522	GO:0051094	GO:BP	positive regulation of developmental process	21026	13316
query_1	TRUE	2.44724e-05	46	34	4	0.117647	0.0869565	GO:0045687	GO:BP	positive regulation of glial cell differentiation	21026	11373
query_1	TRUE	2.67108e-05	1135	34	11	0.323529	0.00969163	GO:0009790	GO:BP	embryo development	21026	3662
query_1	TRUE	2.8019e-05	689	34	9	0.264706	0.0130624	GO:0071363	GO:BP	cellular response to growth factor stimulus	21026	16385
query_1	TRUE	2.87258e-05	13	34	3	0.0882353	0.230769	GO:0061029	GO:BP	eyelid development in camera-type eye	21026	14930
query_1	TRUE	2.87258e-05	13	34	3	0.0882353	0.230769	GO:0021781	GO:BP	glial cell fate commitment	21026	6327
query_1	TRUE	3.28847e-05	352	34	7	0.205882	0.0198864	GO:0021700	GO:BP	developmental maturation	21026	6251
query_1	TRUE	3.48407e-05	14	34	3	0.0882353	0.214286	GO:0060019	GO:BP	radial glial cell differentiation	21026	14075
query_1	TRUE	3.48407e-05	222	34	6	0.176471	0.027027	GO:0007626	GO:BP	locomotory behavior	21026	3069
query_1	TRUE	3.48407e-05	14	34	3	0.0882353	0.214286	GO:0048712	GO:BP	negative regulation of astrocyte differentiation	21026	12802
query_1	TRUE	3.75574e-05	721	34	9	0.264706	0.0124827	GO:0070848	GO:BP	response to growth factor	21026	16112
query_1	TRUE	3.80898e-05	363	34	7	0.205882	0.0192837	GO:0043010	GO:BP	camera-type eye development	21026	10385
query_1	TRUE	4.66896e-05	1489	34	12	0.352941	0.0080591	GO:0009719	GO:BP	response to endogenous stimulus	21026	3602
query_1	TRUE	4.76467e-05	970	34	10	0.294118	0.0103093	GO:0007167	GO:BP	enzyme-linked receptor protein signaling pathway	21026	2718
query_1	TRUE	4.79672e-05	1223	34	11	0.323529	0.00899428	GO:0071495	GO:BP	cellular response to endogenous stimulus	21026	16497
query_1	TRUE	4.79672e-05	1796	34	13	0.382353	0.00723831	GO:0023056	GO:BP	positive regulation of signaling	21026	6608
query_1	TRUE	4.79672e-05	1795	34	13	0.382353	0.00724234	GO:0010647	GO:BP	positive regulation of cell communication	21026	4276
query_1	TRUE	4.82457e-05	976	34	10	0.294118	0.0102459	GO:0030097	GO:BP	hemopoiesis	21026	6642
query_1	TRUE	4.84686e-05	16	34	3	0.0882353	0.1875	GO:0060253	GO:BP	negative regulation of glial cell proliferation	21026	14262
query_1	TRUE	5.11144e-05	58	34	4	0.117647	0.0689655	GO:0014009	GO:BP	glial cell proliferation	21026	4562
query_1	TRUE	5.21737e-05	6515	34	24	0.705882	0.00368381	GO:0023052	GO:BP	signaling	21026	6607
query_1	TRUE	5.43612e-05	246	34	6	0.176471	0.0243902	GO:0050769	GO:BP	positive regulation of neurogenesis	21026	13072
query_1	TRUE	5.48807e-05	6540	34	24	0.705882	0.00366972	GO:0007154	GO:BP	cell communication	21026	2705
query_1	TRUE	5.48807e-05	6002	34	23	0.676471	0.00383206	GO:0007165	GO:BP	signal transduction	21026	2716
query_1	TRUE	5.62673e-05	1835	34	13	0.382353	0.00708447	GO:0051254	GO:BP	positive regulation of RNA metabolic process	21026	13419
query_1	TRUE	7.49266e-05	1578	34	12	0.352941	0.00760456	GO:0009967	GO:BP	positive regulation of signal transduction	21026	3790
query_1	TRUE	7.56894e-05	1581	34	12	0.352941	0.00759013	GO:0002682	GO:BP	regulation of immune system process	21026	1198
query_1	TRUE	7.7717e-05	1042	34	10	0.294118	0.00959693	GO:0009887	GO:BP	animal organ morphogenesis	21026	3732
query_1	TRUE	7.7717e-05	415	34	7	0.205882	0.0168675	GO:0001654	GO:BP	eye development	21026	366
query_1	TRUE	7.7999e-05	66	34	4	0.117647	0.0606061	GO:0010632	GO:BP	regulation of epithelial cell migration	21026	4261
query_1	TRUE	8.10446e-05	419	34	7	0.205882	0.0167064	GO:0150063	GO:BP	visual system development	21026	19858
query_1	TRUE	8.3329e-05	1912	34	13	0.382353	0.00679916	GO:0141124	GO:BP	intracellular signaling cassette	21026	19772
query_1	TRUE	8.87224e-05	426	34	7	0.205882	0.0164319	GO:0048880	GO:BP	sensory system development	21026	12951
query_1	TRUE	9.21476e-05	614	34	8	0.235294	0.0130293	GO:0048729	GO:BP	tissue morphogenesis	21026	12819
query_1	TRUE	9.22639e-05	155	34	5	0.147059	0.0322581	GO:0035107	GO:BP	appendage morphogenesis	21026	8746
query_1	TRUE	9.22639e-05	155	34	5	0.147059	0.0322581	GO:0035108	GO:BP	limb morphogenesis	21026	8747
query_1	TRUE	9.63753e-05	620	34	8	0.235294	0.0129032	GO:0048598	GO:BP	embryonic morphogenesis	21026	12698
query_1	TRUE	9.7282e-05	71	34	4	0.117647	0.056338	GO:0014015	GO:BP	positive regulation of gliogenesis	21026	4568
query_1	TRUE	9.84487e-05	1953	34	13	0.382353	0.00665643	GO:1902531	GO:BP	regulation of intracellular signal transduction	21026	22041
query_1	TRUE	9.84487e-05	624	34	8	0.235294	0.0128205	GO:0007423	GO:BP	sensory organ development	21026	2904
query_1	TRUE	0.000102901	441	34	7	0.205882	0.015873	GO:0050673	GO:BP	epithelial cell proliferation	21026	13036
query_1	TRUE	0.000102901	3034	34	16	0.470588	0.00527357	GO:0009966	GO:BP	regulation of signal transduction	21026	3789
query_1	TRUE	0.00011039	636	34	8	0.235294	0.0125786	GO:0002521	GO:BP	leukocyte differentiation	21026	1041
query_1	TRUE	0.000111081	1101	34	10	0.294118	0.00908265	GO:0035295	GO:BP	tube development	21026	8887
query_1	TRUE	0.000121259	1113	34	10	0.294118	0.00898473	GO:1902533	GO:BP	positive regulation of intracellular signal transduction	21026	22043
query_1	TRUE	0.0001267	296	34	6	0.176471	0.0202703	GO:0051962	GO:BP	positive regulation of nervous system development	21026	13837
query_1	TRUE	0.000132139	1697	34	12	0.352941	0.0070713	GO:0045893	GO:BP	positive regulation of DNA-templated transcription	21026	11529
query_1	TRUE	0.000132389	1699	34	12	0.352941	0.00706298	GO:1902680	GO:BP	positive regulation of RNA biosynthetic process	21026	22130
query_1	TRUE	0.000132389	879	34	9	0.264706	0.0102389	GO:0035239	GO:BP	tube morphogenesis	21026	8855
query_1	TRUE	0.000132525	171	34	5	0.147059	0.0292398	GO:0061351	GO:BP	neural precursor cell proliferation	21026	15210
query_1	TRUE	0.000135713	660	34	8	0.235294	0.0121212	GO:0048812	GO:BP	neuron projection morphogenesis	21026	12891
query_1	TRUE	0.000139195	663	34	8	0.235294	0.0120664	GO:0048589	GO:BP	developmental growth	21026	12693
query_1	TRUE	0.000139971	2036	34	13	0.382353	0.00638507	GO:0045935	GO:BP	positive regulation of nucleobase-containing compound metabolic process	21026	11567
query_1	TRUE	0.000142829	1145	34	10	0.294118	0.00873362	GO:0072359	GO:BP	circulatory system development	21026	17136
query_1	TRUE	0.000142829	25	34	3	0.0882353	0.12	GO:0022010	GO:BP	central nervous system myelination	21026	6532
query_1	TRUE	0.000142829	25	34	3	0.0882353	0.12	GO:0032291	GO:BP	axon ensheathment in central nervous system	21026	7413
query_1	TRUE	0.000154384	676	34	8	0.235294	0.0118343	GO:0120039	GO:BP	plasma membrane bounded cell projection morphogenesis	21026	19211
query_1	TRUE	0.000161687	681	34	8	0.235294	0.0117474	GO:0048858	GO:BP	cell projection morphogenesis	21026	12933
query_1	TRUE	0.000186092	186	34	5	0.147059	0.0268817	GO:0051897	GO:BP	positive regulation of phosphatidylinositol 3-kinase/protein kinase B signal transduction	21026	13787
query_1	TRUE	0.000190012	929	34	9	0.264706	0.00968784	GO:0040007	GO:BP	growth	21026	9804
query_1	TRUE	0.00020518	11946	34	31	0.911765	0.00259501	GO:0050794	GO:BP	regulation of cellular process	21026	13090
query_1	TRUE	0.00020518	330	34	6	0.176471	0.0181818	GO:1902105	GO:BP	regulation of leukocyte differentiation	21026	21731
query_1	TRUE	0.00020518	1199	34	10	0.294118	0.00834028	GO:0048646	GO:BP	anatomical structure formation involved in morphogenesis	21026	12737
query_1	TRUE	0.00020518	503	34	7	0.205882	0.0139165	GO:0002009	GO:BP	morphogenesis of an epithelium	21026	610
query_1	TRUE	0.000206468	332	34	6	0.176471	0.0180723	GO:0048872	GO:BP	homeostasis of number of cells	21026	12946
query_1	TRUE	0.000206468	29	34	3	0.0882353	0.103448	GO:0021801	GO:BP	cerebral cortex radial glia-guided migration	21026	6347
query_1	TRUE	0.000206468	29	34	3	0.0882353	0.103448	GO:0048714	GO:BP	positive regulation of oligodendrocyte differentiation	21026	12804
query_1	TRUE	0.000206468	29	34	3	0.0882353	0.103448	GO:0022030	GO:BP	telencephalon glial cell migration	21026	6550
query_1	TRUE	0.000210315	509	34	7	0.205882	0.0137525	GO:0051249	GO:BP	regulation of lymphocyte activation	21026	13414
query_1	TRUE	0.000210315	194	34	5	0.147059	0.0257732	GO:0060173	GO:BP	limb development	21026	14202
query_1	TRUE	0.000210315	194	34	5	0.147059	0.0257732	GO:0048736	GO:BP	appendage development	21026	12826
query_1	TRUE	0.000218778	196	34	5	0.147059	0.0255102	GO:0045664	GO:BP	regulation of neuron differentiation	21026	11353
query_1	TRUE	0.000218929	3687	34	17	0.5	0.00461079	GO:0051252	GO:BP	regulation of RNA metabolic process	21026	13417
query_1	TRUE	0.000225226	198	34	5	0.147059	0.0252525	GO:0021543	GO:BP	pallium development	21026	6095
query_1	TRUE	0.000225226	94	34	4	0.117647	0.0425532	GO:0060021	GO:BP	roof of mouth development	21026	14077
query_1	TRUE	0.000233103	95	34	4	0.117647	0.0421053	GO:0010631	GO:BP	epithelial cell migration	21026	4260
query_1	TRUE	0.000237645	344	34	6	0.176471	0.0174419	GO:0141091	GO:BP	transforming growth factor beta receptor superfamily signaling pathway	21026	19761
query_1	TRUE	0.00026019	98	34	4	0.117647	0.0408163	GO:0090132	GO:BP	epithelium migration	21026	17810
query_1	TRUE	0.000270076	534	34	7	0.205882	0.0131086	GO:1903131	GO:BP	mononuclear cell differentiation	21026	22467
query_1	TRUE	0.000270076	746	34	8	0.235294	0.0107239	GO:0030855	GO:BP	epithelial cell differentiation	21026	6901
query_1	TRUE	0.000274704	208	34	5	0.147059	0.0240385	GO:0033002	GO:BP	muscle cell proliferation	21026	7914
query_1	TRUE	0.000279806	33	34	3	0.0882353	0.0909091	GO:0048566	GO:BP	embryonic digestive tract development	21026	12671
query_1	TRUE	0.000296036	2965	34	15	0.441176	0.00505902	GO:0035556	GO:BP	intracellular signal transduction	21026	9022
query_1	TRUE	0.000306472	2593	34	14	0.411765	0.00539915	GO:0010557	GO:BP	positive regulation of macromolecule biosynthetic process	21026	4193
query_1	TRUE	0.000310644	364	34	6	0.176471	0.0164835	GO:0007178	GO:BP	cell surface receptor protein serine/threonine kinase signaling pathway	21026	2727
query_1	TRUE	0.000312796	104	34	4	0.117647	0.0384615	GO:0090130	GO:BP	tissue migration	21026	17808
query_1	TRUE	0.000339723	3409	34	16	0.470588	0.00469346	GO:0006355	GO:BP	regulation of DNA-templated transcription	21026	2124
query_1	TRUE	0.000362619	3428	34	16	0.470588	0.00466744	GO:2001141	GO:BP	regulation of RNA biosynthetic process	21026	25908
query_1	TRUE	0.000408724	38	34	3	0.0882353	0.0789474	GO:0060251	GO:BP	regulation of glial cell proliferation	21026	14260
query_1	TRUE	0.000408724	38	34	3	0.0882353	0.0789474	GO:0021799	GO:BP	cerebral cortex radially oriented cell migration	21026	6345
query_1	TRUE	0.000408724	12336	34	31	0.911765	0.00251297	GO:0050789	GO:BP	regulation of biological process	21026	13086
query_1	TRUE	0.000408724	576	34	7	0.205882	0.0121528	GO:0002694	GO:BP	regulation of leukocyte activation	21026	1210
query_1	TRUE	0.00045272	2696	34	14	0.411765	0.00519288	GO:0009891	GO:BP	positive regulation of biosynthetic process	21026	3736
query_1	TRUE	0.000458526	814	34	8	0.235294	0.00982801	GO:0046649	GO:BP	lymphocyte activation	21026	12121
query_1	TRUE	0.000458526	2331	34	13	0.382353	0.00557701	GO:0048584	GO:BP	positive regulation of response to stimulus	21026	12688
query_1	TRUE	0.000490672	1667	34	11	0.323529	0.00659868	GO:0051240	GO:BP	positive regulation of multicellular organismal process	21026	13408
query_1	TRUE	0.000494908	240	34	5	0.147059	0.0208333	GO:0002573	GO:BP	myeloid leukocyte differentiation	21026	1092
query_1	TRUE	0.000501927	241	34	5	0.147059	0.0207469	GO:0045444	GO:BP	fat cell differentiation	21026	11215
query_1	TRUE	0.000518233	1680	34	11	0.323529	0.00654762	GO:0048585	GO:BP	negative regulation of response to stimulus	21026	12689
query_1	TRUE	0.000526107	3549	34	16	0.470588	0.00450831	GO:0006351	GO:BP	DNA-templated transcription	21026	2120
query_1	TRUE	0.000526491	834	34	8	0.235294	0.00959233	GO:0034330	GO:BP	cell junction organization	21026	8509
query_1	TRUE	0.000531754	3990	34	17	0.5	0.00426065	GO:0019219	GO:BP	regulation of nucleobase-containing compound metabolic process	21026	5566
query_1	TRUE	0.000531754	408	34	6	0.176471	0.0147059	GO:0014706	GO:BP	striated muscle tissue development	21026	4622
query_1	TRUE	0.000573642	7035	34	23	0.676471	0.00326937	GO:0019222	GO:BP	regulation of metabolic process	21026	5569
query_1	TRUE	0.000588506	6492	34	22	0.647059	0.00338879	GO:0060255	GO:BP	regulation of macromolecule metabolic process	21026	14264
query_1	TRUE	0.000653413	425	34	6	0.176471	0.0141176	GO:1903706	GO:BP	regulation of hemopoiesis	21026	22880
query_1	TRUE	0.000663124	46	34	3	0.0882353	0.0652174	GO:0048512	GO:BP	circadian behavior	21026	12630
query_1	TRUE	0.00066722	632	34	7	0.205882	0.0110759	GO:0050865	GO:BP	regulation of cell activation	21026	13141
query_1	TRUE	0.00066722	2433	34	13	0.382353	0.0053432	GO:0051128	GO:BP	regulation of cellular component organization	21026	13332
query_1	TRUE	0.00068227	430	34	6	0.176471	0.0139535	GO:0060537	GO:BP	muscle tissue development	21026	14515
query_1	TRUE	0.000685211	47	34	3	0.0882353	0.0638298	GO:0031641	GO:BP	regulation of myelination	21026	7211
query_1	TRUE	0.000685211	47	34	3	0.0882353	0.0638298	GO:0010634	GO:BP	positive regulation of epithelial cell migration	21026	4263
query_1	TRUE	0.000685211	132	34	4	0.117647	0.030303	GO:0021987	GO:BP	cerebral cortex development	21026	6510
query_1	TRUE	0.000696396	263	34	5	0.147059	0.0190114	GO:0051896	GO:BP	regulation of phosphatidylinositol 3-kinase/protein kinase B signal transduction	21026	13786
query_1	TRUE	0.000705826	1206	34	11	0.323529	0.00912106	GO:0000987	GO:MF	cis-regulatory region sequence-specific DNA binding	20246	118
query_1	TRUE	0.000713637	642	34	7	0.205882	0.0109034	GO:0120035	GO:BP	regulation of plasma membrane bounded cell projection organization	21026	19209
query_1	TRUE	0.000718737	48	34	3	0.0882353	0.0625	GO:0007622	GO:BP	rhythmic behavior	21026	3065
query_1	TRUE	0.000723443	266	34	5	0.147059	0.018797	GO:0003007	GO:BP	heart morphogenesis	21026	1456
query_1	TRUE	0.000745692	268	34	5	0.147059	0.0186567	GO:0090092	GO:BP	regulation of transmembrane receptor protein serine/threonine kinase signaling pathway	21026	17778
query_1	TRUE	0.000782351	8	34	2	0.0588235	0.25	GO:0010626	GO:BP	negative regulation of Schwann cell proliferation	21026	4256
query_1	TRUE	0.000782351	8	34	2	0.0588235	0.25	GO:2000973	GO:BP	regulation of pro-B cell differentiation	21026	25774
query_1	TRUE	0.000788179	50	34	3	0.0882353	0.06	GO:0021795	GO:BP	cerebral cortex cell migration	21026	6341
query_1	TRUE	0.000788179	446	34	6	0.176471	0.0134529	GO:0010975	GO:BP	regulation of neuron projection development	21026	4531
query_1	TRUE	0.000799839	658	34	7	0.205882	0.0106383	GO:0031344	GO:BP	regulation of cell projection organization	21026	7096
query_1	TRUE	0.000815348	3288	34	15	0.441176	0.00456204	GO:0010604	GO:BP	positive regulation of macromolecule metabolic process	21026	4234
query_1	TRUE	0.000816509	1793	34	11	0.323529	0.00613497	GO:0048870	GO:BP	cell motility	21026	12944
query_1	TRUE	0.000816509	12743	34	31	0.911765	0.00243271	GO:0065007	GO:BP	biological regulation	21026	15666
query_1	TRUE	0.00083314	277	34	5	0.147059	0.0180505	GO:0071695	GO:BP	anatomical structure maturation	21026	16632
query_1	TRUE	0.0008719	5629	34	20	0.588235	0.00355303	GO:0048523	GO:BP	negative regulation of cellular process	21026	12639
query_1	TRUE	0.000877944	671	34	7	0.205882	0.0104322	GO:0043009	GO:BP	chordate embryonic development	21026	10384
query_1	TRUE	0.000899381	5644	34	20	0.588235	0.00354359	GO:0010556	GO:BP	regulation of macromolecule biosynthetic process	21026	4192
query_1	TRUE	0.000947165	9	34	2	0.0588235	0.222222	GO:0010624	GO:BP	regulation of Schwann cell proliferation	21026	4254
query_1	TRUE	0.000947165	9	34	2	0.0588235	0.222222	GO:0014010	GO:BP	Schwann cell proliferation	21026	4563
query_1	TRUE	0.000958621	1404	34	11	0.323529	0.00783476	GO:0000785	GO:CC	chromatin	22149	89
query_1	TRUE	0.00101406	2192	34	12	0.352941	0.00547445	GO:0070887	GO:BP	cellular response to chemical stimulus	21026	16130
query_1	TRUE	0.00103929	692	34	7	0.205882	0.0101156	GO:0009792	GO:BP	embryo development ending in birth or egg hatching	21026	3664
query_1	TRUE	0.0010411	1485	34	11	0.323529	0.00740741	GO:0000976	GO:MF	transcription cis-regulatory region binding	20246	113
query_1	TRUE	0.0010411	1183	34	10	0.294118	0.00845309	GO:0000978	GO:MF	RNA polymerase II cis-regulatory region sequence-specific DNA binding	20246	115
query_1	TRUE	0.0010411	1486	34	11	0.323529	0.00740242	GO:0001067	GO:MF	transcription regulatory region nucleic acid binding	20246	141
query_1	TRUE	0.0010411	2107	34	13	0.382353	0.00616991	GO:0019899	GO:MF	enzyme binding	20246	3492
query_1	TRUE	0.00104375	693	34	7	0.205882	0.010101	GO:0061061	GO:BP	muscle structure development	21026	14961
query_1	TRUE	0.00105339	152	34	4	0.117647	0.0263158	GO:0016331	GO:BP	morphogenesis of embryonic epithelium	21026	5182
query_1	TRUE	0.00106169	2578	34	13	0.382353	0.00504267	GO:0006357	GO:BP	regulation of transcription by RNA polymerase II	21026	2126
query_1	TRUE	0.00106576	1530	34	10	0.294118	0.00653595	GO:0007155	GO:BP	cell adhesion	21026	2706
query_1	TRUE	0.00108422	1534	34	10	0.294118	0.0065189	GO:0016477	GO:BP	cell migration	21026	5204
query_1	TRUE	0.00108756	154	34	4	0.117647	0.025974	GO:0030509	GO:BP	BMP signaling pathway	21026	6788
query_1	TRUE	0.00111687	299	34	5	0.147059	0.0167224	GO:0043491	GO:BP	phosphatidylinositol 3-kinase/protein kinase B signal transduction	21026	10639
query_1	TRUE	0.00112875	10	34	2	0.0588235	0.2	GO:0038129	GO:BP	ERBB3 signaling pathway	21026	9631
query_1	TRUE	0.00121469	305	34	5	0.147059	0.0163934	GO:0048511	GO:BP	rhythmic process	21026	12629
query_1	TRUE	0.00126443	1547	34	11	0.323529	0.00711054	GO:1990837	GO:MF	sequence-specific double-stranded DNA binding	20246	10110
query_1	TRUE	0.00130575	5809	34	20	0.588235	0.00344293	GO:0009889	GO:BP	regulation of biosynthetic process	21026	3734
query_1	TRUE	0.00130801	980	34	8	0.235294	0.00816327	GO:0045321	GO:BP	leukocyte activation	21026	11194
query_1	TRUE	0.00136861	165	34	4	0.117647	0.0242424	GO:0071772	GO:BP	response to BMP	21026	16670
query_1	TRUE	0.00136861	165	34	4	0.117647	0.0242424	GO:0071773	GO:BP	cellular response to BMP stimulus	21026	16671
query_1	TRUE	0.00136861	5834	34	20	0.588235	0.00342818	GO:0048519	GO:BP	negative regulation of biological process	21026	12635
query_1	TRUE	0.00138608	63	34	3	0.0882353	0.047619	GO:0022029	GO:BP	telencephalon cell migration	21026	6549
query_1	TRUE	0.00144625	64	34	3	0.0882353	0.046875	GO:0002011	GO:BP	morphogenesis of an epithelial sheet	21026	612
query_1	TRUE	0.00150791	65	34	3	0.0882353	0.0461538	GO:0030225	GO:BP	macrophage differentiation	21026	6696
query_1	TRUE	0.00154264	171	34	4	0.117647	0.0233918	GO:0001837	GO:BP	epithelial to mesenchymal transition	21026	492
query_1	TRUE	0.00154624	12	34	2	0.0588235	0.166667	GO:0038026	GO:BP	reelin-mediated signaling pathway	21026	9583
query_1	TRUE	0.00154624	12	34	2	0.0588235	0.166667	GO:0002328	GO:BP	pro-B cell differentiation	21026	858
query_1	TRUE	0.00154624	66	34	3	0.0882353	0.0454545	GO:0021885	GO:BP	forebrain cell migration	21026	6417
query_1	TRUE	0.00154624	12	34	2	0.0588235	0.166667	GO:1905456	GO:BP	regulation of lymphoid progenitor cell differentiation	21026	24244
query_1	TRUE	0.00154624	12	34	2	0.0588235	0.166667	GO:0045161	GO:BP	neuronal ion channel clustering	21026	11150
query_1	TRUE	0.0016138	1665	34	11	0.323529	0.00660661	GO:0045202	GO:CC	synapse	22149	2102
query_1	TRUE	0.0016138	568	34	7	0.205882	0.0123239	GO:0044297	GO:CC	cell body	22149	2012
query_1	TRUE	0.00162324	2711	34	13	0.382353	0.00479528	GO:0006366	GO:BP	transcription by RNA polymerase II	21026	2133
query_1	TRUE	0.00166618	528	34	6	0.176471	0.0113636	GO:0061564	GO:BP	axon development	21026	15345
query_1	TRUE	0.00175919	1326	34	9	0.264706	0.00678733	GO:0009968	GO:BP	negative regulation of signal transduction	21026	3791
query_1	TRUE	0.00178733	13	34	2	0.0588235	0.153846	GO:1902337	GO:BP	regulation of apoptotic process involved in morphogenesis	21026	21918
query_1	TRUE	0.00178733	13	34	2	0.0588235	0.153846	GO:1904748	GO:BP	regulation of apoptotic process involved in development	21026	23693
query_1	TRUE	0.00179159	1657	34	11	0.323529	0.0066385	GO:0043565	GO:MF	sequence-specific DNA binding	20246	5280
query_1	TRUE	0.00179159	1644	34	11	0.323529	0.006691	GO:0003690	GO:MF	double-stranded DNA binding	20246	320
query_1	TRUE	0.00179188	180	34	4	0.117647	0.0222222	GO:0019827	GO:BP	stem cell population maintenance	21026	6014
query_1	TRUE	0.00184267	540	34	6	0.176471	0.0111111	GO:0001501	GO:BP	skeletal system development	21026	316
query_1	TRUE	0.00192501	184	34	4	0.117647	0.0217391	GO:0098727	GO:BP	maintenance of cell number	21026	18607
query_1	TRUE	0.00192501	3597	34	15	0.441176	0.00417014	GO:0009893	GO:BP	positive regulation of metabolic process	21026	3738
query_1	TRUE	0.00192858	1669	34	10	0.294118	0.00599161	GO:1901700	GO:BP	response to oxygen-containing compound	21026	21371
query_1	TRUE	0.0019307	1387	34	10	0.294118	0.00720981	GO:0000977	GO:MF	RNA polymerase II transcription regulatory region sequence-specific DNA binding	20246	114
query_1	TRUE	0.00202383	14	34	2	0.0588235	0.142857	GO:0014004	GO:BP	microglia differentiation	21026	4557
query_1	TRUE	0.00202383	14	34	2	0.0588235	0.142857	GO:0048715	GO:BP	negative regulation of oligodendrocyte differentiation	21026	12805
query_1	TRUE	0.00212815	75	34	3	0.0882353	0.04	GO:0003170	GO:BP	heart valve development	21026	1598
query_1	TRUE	0.00216473	5536	34	19	0.558824	0.00343208	GO:0010468	GO:BP	regulation of gene expression	21026	4145
query_1	TRUE	0.00223326	563	34	6	0.176471	0.0106572	GO:0050808	GO:BP	synapse organization	21026	13102
query_1	TRUE	0.00228993	194	34	4	0.117647	0.0206186	GO:0060538	GO:BP	skeletal muscle organ development	21026	14516
query_1	TRUE	0.00242114	364	34	5	0.147059	0.0137363	GO:0050678	GO:BP	regulation of epithelial cell proliferation	21026	13041
query_1	TRUE	0.00244221	365	34	5	0.147059	0.0136986	GO:0007517	GO:BP	muscle organ development	21026	2985
query_1	TRUE	0.00250708	1099	34	8	0.235294	0.00727934	GO:0002684	GO:BP	positive regulation of immune system process	21026	1200
query_1	TRUE	0.00250708	80	34	3	0.0882353	0.0375	GO:2000736	GO:BP	regulation of stem cell differentiation	21026	25550
query_1	TRUE	0.00253376	1736	34	10	0.294118	0.00576037	GO:0042592	GO:BP	homeostatic process	21026	10159
query_1	TRUE	0.00253376	825	34	7	0.205882	0.00848485	GO:0048871	GO:BP	multicellular organismal-level homeostasis	21026	12945
query_1	TRUE	0.00258528	57	26	4	0.153846	0.0701754	WP:WP5265	WP	Neurogenesis regulation in the olfactory epithelium	8752	745
query_1	TRUE	0.00258528	52	26	4	0.153846	0.0769231	WP:WP61	WP	Notch signaling	8752	912
query_1	TRUE	0.00258561	582	34	6	0.176471	0.0103093	GO:0042110	GO:BP	T cell activation	21026	9879
query_1	TRUE	0.00264327	2871	34	13	0.382353	0.00452804	GO:0002376	GO:BP	immune system process	21026	904
query_1	TRUE	0.00284213	17	34	2	0.0588235	0.117647	GO:0048557	GO:BP	embryonic digestive tract morphogenesis	21026	12664
query_1	TRUE	0.00284213	17	34	2	0.0588235	0.117647	GO:0045475	GO:BP	locomotor rhythm	21026	11239
query_1	TRUE	0.00284213	17	34	2	0.0588235	0.117647	GO:0021819	GO:BP	layer formation in cerebral cortex	21026	6361
query_1	TRUE	0.00284767	208	34	4	0.117647	0.0192308	GO:0007179	GO:BP	transforming growth factor beta receptor signaling pathway	21026	2728
query_1	TRUE	0.00286335	1435	34	9	0.264706	0.00627178	GO:0023057	GO:BP	negative regulation of signaling	21026	6609
query_1	TRUE	0.00286728	1436	34	9	0.264706	0.00626741	GO:0010648	GO:BP	negative regulation of cell communication	21026	4277
query_1	TRUE	0.00291944	210	34	4	0.117647	0.0190476	GO:0007623	GO:BP	circadian rhythm	21026	3066
query_1	TRUE	0.00292406	1132	34	8	0.235294	0.00706714	GO:0001775	GO:BP	cell activation	21026	438
query_1	TRUE	0.00293919	211	34	4	0.117647	0.0189573	GO:0048469	GO:BP	cell maturation	21026	12603
query_1	TRUE	0.00293919	86	34	3	0.0882353	0.0348837	GO:0048661	GO:BP	positive regulation of smooth muscle cell proliferation	21026	12752
query_1	TRUE	0.00299358	387	34	5	0.147059	0.0129199	GO:0050863	GO:BP	regulation of T cell activation	21026	13139
query_1	TRUE	0.00300062	604	34	6	0.176471	0.00993377	GO:0040008	GO:BP	regulation of growth	21026	9805
query_1	TRUE	0.00326724	2947	34	13	0.382353	0.00441127	GO:0065008	GO:BP	regulation of biological quality	21026	15667
query_1	TRUE	0.00336542	398	34	5	0.147059	0.0125628	GO:0008544	GO:BP	epidermis development	21026	3178
query_1	TRUE	0.00343758	221	34	4	0.117647	0.0180995	GO:0045619	GO:BP	regulation of lymphocyte differentiation	21026	11308
query_1	TRUE	0.00350153	92	34	3	0.0882353	0.0326087	GO:0009791	GO:BP	post-embryonic development	21026	3663
query_1	TRUE	0.00365807	2542	34	13	0.382353	0.00511408	GO:0003677	GO:MF	DNA binding	20246	312
query_1	TRUE	0.00372375	1496	34	9	0.264706	0.00601604	GO:0065009	GO:BP	regulation of molecular function	21026	15668
query_1	TRUE	0.00378528	2001	34	11	0.323529	0.00549725	GO:0005694	GO:CC	chromosome	22149	279
query_1	TRUE	0.00378528	500	34	6	0.176471	0.012	GO:0043025	GO:CC	neuronal cell body	22149	1810
query_1	TRUE	0.00378528	1355	34	9	0.264706	0.00664207	GO:0043005	GO:CC	neuron projection	22149	1808
query_1	TRUE	0.00378528	2401	34	12	0.352941	0.00499792	GO:0030054	GO:CC	cell junction	22149	844
query_1	TRUE	0.00378528	2441	34	12	0.352941	0.00491602	GO:0042995	GO:CC	cell projection	22149	1807
query_1	TRUE	0.00378528	2323	34	12	0.352941	0.00516573	GO:0120025	GO:CC	plasma membrane bounded cell projection	22149	3372
query_1	TRUE	0.00382453	228	34	4	0.117647	0.0175439	GO:0045926	GO:BP	negative regulation of growth	21026	11558
query_1	TRUE	0.00394831	4255	34	16	0.470588	0.00376028	GO:0005654	GO:CC	nucleoplasm	22149	247
query_1	TRUE	0.00394831	74	34	3	0.0882353	0.0405405	GO:0044304	GO:CC	main axon	22149	2019
query_1	TRUE	0.00404417	97	34	3	0.0882353	0.0309278	GO:0021766	GO:BP	hippocampus development	21026	6314
query_1	TRUE	0.0041869	234	34	4	0.117647	0.017094	GO:0048738	GO:BP	cardiac muscle tissue development	21026	12828
query_1	TRUE	0.00423043	3909	34	15	0.441176	0.0038373	GO:0042221	GO:BP	response to chemical	21026	9956
query_1	TRUE	0.00423043	99	34	3	0.0882353	0.030303	GO:0050848	GO:BP	regulation of calcium-mediated signaling	21026	13124
query_1	TRUE	0.00423043	235	34	4	0.117647	0.0170213	GO:0001667	GO:BP	ameboidal-type cell migration	21026	376
query_1	TRUE	0.00423043	99	34	3	0.0882353	0.030303	GO:0001942	GO:BP	hair follicle development	21026	552
query_1	TRUE	0.00442966	22	34	2	0.0588235	0.0909091	GO:0002089	GO:BP	lens morphogenesis in camera-type eye	21026	673
query_1	TRUE	0.00455223	102	34	3	0.0882353	0.0294118	GO:0022405	GO:BP	hair cycle process	21026	6564
query_1	TRUE	0.00455223	102	34	3	0.0882353	0.0294118	GO:0022404	GO:BP	molting cycle process	21026	6563
query_1	TRUE	0.0046029	662	34	6	0.176471	0.00906344	GO:1902532	GO:BP	negative regulation of intracellular signal transduction	21026	22042
query_1	TRUE	0.004651	103	34	3	0.0882353	0.0291262	GO:2000177	GO:BP	regulation of neural precursor cell proliferation	21026	25070
query_1	TRUE	0.00474022	860	34	7	0.205882	0.00813953	GO:0036477	GO:CC	somatodendritic compartment	22149	1684
query_1	TRUE	0.00475076	104	34	3	0.0882353	0.0288462	GO:0090100	GO:BP	positive regulation of transmembrane receptor protein serine/threonine kinase signaling pathway	21026	17783
query_1	TRUE	0.00475076	23	34	2	0.0588235	0.0869565	GO:0003177	GO:BP	pulmonary valve development	21026	1605
query_1	TRUE	0.00476871	245	34	4	0.117647	0.0163265	GO:0048863	GO:BP	stem cell differentiation	21026	12937
query_1	TRUE	0.00481884	938	34	7	0.205882	0.00746269	GO:0000122	GO:BP	negative regulation of transcription by RNA polymerase II	21026	48
query_1	TRUE	0.00486806	8184	34	23	0.676471	0.00281036	GO:0016043	GO:BP	cellular component organization	21026	5053
query_1	TRUE	0.00496477	2293	34	11	0.323529	0.00479721	GO:0003008	GO:BP	system process	21026	1457
query_1	TRUE	0.00499922	443	34	5	0.147059	0.0112867	GO:0030099	GO:BP	myeloid cell differentiation	21026	6644
query_1	TRUE	0.00499922	947	34	7	0.205882	0.00739176	GO:0050776	GO:BP	regulation of immune response	21026	13079
query_1	TRUE	0.00499922	442	34	5	0.147059	0.0113122	GO:0030098	GO:BP	lymphocyte differentiation	21026	6643
query_1	TRUE	0.00499922	107	34	3	0.0882353	0.0280374	GO:0030510	GO:BP	regulation of BMP signaling pathway	21026	6789
query_1	TRUE	0.00499922	24	34	2	0.0588235	0.0833333	GO:0090335	GO:BP	regulation of brown fat cell differentiation	21026	17979
query_1	TRUE	0.00499922	24	34	2	0.0588235	0.0833333	GO:0002320	GO:BP	lymphoid progenitor cell differentiation	21026	850
query_1	TRUE	0.00512212	252	34	4	0.117647	0.015873	GO:0048762	GO:BP	mesenchymal cell differentiation	21026	12846
query_1	TRUE	0.00515079	954	34	7	0.205882	0.00733753	GO:0008284	GO:BP	positive regulation of cell population proliferation	21026	3137
query_1	TRUE	0.00515104	1256	34	8	0.235294	0.00636943	GO:0045944	GO:BP	positive regulation of transcription by RNA polymerase II	21026	11575
query_1	TRUE	0.00531039	960	34	7	0.205882	0.00729167	GO:0030334	GO:BP	regulation of cell migration	21026	6743
query_1	TRUE	0.00568911	458	34	5	0.147059	0.010917	GO:0016055	GO:BP	Wnt signaling pathway	21026	5063
query_1	TRUE	0.00574045	26	34	2	0.0588235	0.0769231	GO:0060561	GO:BP	apoptotic process involved in morphogenesis	21026	14533
query_1	TRUE	0.00574045	26	34	2	0.0588235	0.0769231	GO:0062009	GO:BP	secondary palate development	21026	15557
query_1	TRUE	0.00574997	262	34	4	0.117647	0.0152672	GO:0071560	GO:BP	cellular response to transforming growth factor beta stimulus	21026	16531
query_1	TRUE	0.00574997	701	34	6	0.176471	0.0085592	GO:0051129	GO:BP	negative regulation of cellular component organization	21026	13333
query_1	TRUE	0.00574997	976	34	7	0.205882	0.00717213	GO:0098609	GO:BP	cell-cell adhesion	21026	18556
query_1	TRUE	0.00576567	1954	34	11	0.323529	0.00562948	GO:0140110	GO:MF	transcription regulator activity	20246	9303
query_1	TRUE	0.00594672	706	34	6	0.176471	0.00849858	GO:0008285	GO:BP	negative regulation of cell population proliferation	21026	3138
query_1	TRUE	0.00595044	410	34	5	0.147059	0.0121951	GO:0098984	GO:CC	neuron to neuron synapse	22149	3252
query_1	TRUE	0.00609122	20	34	2	0.0588235	0.1	GO:0033268	GO:CC	node of Ranvier	22149	1378
query_1	TRUE	0.00609122	659	34	6	0.176471	0.0091047	GO:0030424	GO:CC	axon	22149	907
query_1	TRUE	0.00630181	269	34	4	0.117647	0.0148699	GO:0071559	GO:BP	response to transforming growth factor beta	21026	16530
query_1	TRUE	0.00651406	28	34	2	0.0588235	0.0714286	GO:0033598	GO:BP	mammary gland epithelial cell proliferation	21026	8244
query_1	TRUE	0.00651406	28	34	2	0.0588235	0.0714286	GO:0003209	GO:BP	cardiac atrium morphogenesis	21026	1637
query_1	TRUE	0.00686074	8393	34	23	0.676471	0.00274038	GO:0071840	GO:BP	cellular component organization or biogenesis	21026	16709
query_1	TRUE	0.00702459	1360	34	9	0.264706	0.00661765	GO:0000981	GO:MF	DNA-binding transcription factor activity, RNA polymerase II-specific	20246	117
query_1	TRUE	0.00702883	123	34	3	0.0882353	0.0243902	GO:0002367	GO:BP	cytokine production involved in immune response	21026	897
query_1	TRUE	0.00702883	123	34	3	0.0882353	0.0243902	GO:0002718	GO:BP	regulation of cytokine production involved in immune response	21026	1234
query_1	TRUE	0.00702883	485	34	5	0.147059	0.0103093	GO:0016049	GO:BP	cell growth	21026	5057
query_1	TRUE	0.00702883	123	34	3	0.0882353	0.0243902	GO:0001838	GO:BP	embryonic epithelial tube formation	21026	493
query_1	TRUE	0.00712525	124	34	3	0.0882353	0.0241935	GO:0003206	GO:BP	cardiac chamber morphogenesis	21026	1634
query_1	TRUE	0.00712525	124	34	3	0.0882353	0.0241935	GO:0042303	GO:BP	molting cycle	21026	9983
query_1	TRUE	0.00712525	124	34	3	0.0882353	0.0241935	GO:0042633	GO:BP	hair cycle	21026	10173
query_1	TRUE	0.00713507	488	34	5	0.147059	0.0102459	GO:0045785	GO:BP	positive regulation of cell adhesion	21026	11455
query_1	TRUE	0.00719887	1022	34	7	0.205882	0.00684932	GO:2000145	GO:BP	regulation of cell motility	21026	25054
query_1	TRUE	0.00720495	30	34	2	0.0588235	0.0666667	GO:1901186	GO:BP	positive regulation of ERBB signaling pathway	21026	21014
query_1	TRUE	0.00720495	125	34	3	0.0882353	0.024	GO:0002761	GO:BP	regulation of myeloid leukocyte differentiation	21026	1270
query_1	TRUE	0.00731504	126	34	3	0.0882353	0.0238095	GO:0030326	GO:BP	embryonic limb morphogenesis	21026	6738
query_1	TRUE	0.00731504	126	34	3	0.0882353	0.0238095	GO:0035113	GO:BP	embryonic appendage morphogenesis	21026	8749
query_1	TRUE	0.00731504	1342	34	8	0.235294	0.00596125	GO:0007267	GO:BP	cell-cell signaling	21026	2781
query_1	TRUE	0.00761893	128	34	3	0.0882353	0.0234375	GO:0021761	GO:BP	limbic system development	21026	6309
query_1	TRUE	0.00776813	129	34	3	0.0882353	0.0232558	GO:0038127	GO:BP	ERBB signaling pathway	21026	9629
query_1	TRUE	0.00808299	505	34	5	0.147059	0.00990099	GO:0007264	GO:BP	small GTPase-mediated signal transduction	21026	2778
query_1	TRUE	0.00824979	132	34	3	0.0882353	0.0227273	GO:0010977	GO:BP	negative regulation of neuron projection development	21026	4533
query_1	TRUE	0.00840556	133	34	3	0.0882353	0.0225564	GO:0045598	GO:BP	regulation of fat cell differentiation	21026	11287
query_1	TRUE	0.00845853	33	34	2	0.0588235	0.0606061	GO:0060317	GO:BP	cardiac epithelial to mesenchymal transition	21026	14320
query_1	TRUE	0.00845853	33	34	2	0.0588235	0.0606061	GO:0061384	GO:BP	heart trabecula morphogenesis	21026	15239
query_1	TRUE	0.00853727	513	34	5	0.147059	0.00974659	GO:0050804	GO:BP	modulation of chemical synaptic transmission	21026	13098
query_1	TRUE	0.00858565	514	34	5	0.147059	0.00972763	GO:0099177	GO:BP	regulation of trans-synaptic signaling	21026	18834
query_1	TRUE	0.00864433	135	34	3	0.0882353	0.0222222	GO:0048565	GO:BP	digestive tract development	21026	12670
query_1	TRUE	0.00871099	1067	34	7	0.205882	0.00656045	GO:0040012	GO:BP	regulation of locomotion	21026	9809
query_1	TRUE	0.00871099	775	34	6	0.176471	0.00774194	GO:0007268	GO:BP	chemical synaptic transmission	21026	2782
query_1	TRUE	0.00871099	775	34	6	0.176471	0.00774194	GO:0098916	GO:BP	anterograde trans-synaptic signaling	21026	18700
query_1	TRUE	0.00871099	136	34	3	0.0882353	0.0220588	GO:0098773	GO:BP	skin epidermis development	21026	18638
query_1	TRUE	0.00871099	136	34	3	0.0882353	0.0220588	GO:0072175	GO:BP	epithelial tube formation	21026	16972
query_1	TRUE	0.0087432	34	34	2	0.0588235	0.0588235	GO:0007628	GO:BP	adult walking behavior	21026	3070
query_1	TRUE	0.00899845	781	34	6	0.176471	0.00768246	GO:0099537	GO:BP	trans-synaptic signaling	21026	18865
query_1	TRUE	0.00915651	139	34	3	0.0882353	0.0215827	GO:0048660	GO:BP	regulation of smooth muscle cell proliferation	21026	12751
query_1	TRUE	0.00915651	139	34	3	0.0882353	0.0215827	GO:0002244	GO:BP	hematopoietic progenitor cell differentiation	21026	775
query_1	TRUE	0.00917498	307	34	4	0.117647	0.0130293	GO:0051056	GO:BP	regulation of small GTPase mediated signal transduction	21026	13293
query_1	TRUE	0.00918179	599	34	6	0.176471	0.0100167	GO:0008134	GO:MF	transcription factor binding	20246	1541
query_1	TRUE	0.00936927	309	34	4	0.117647	0.012945	GO:0050807	GO:BP	regulation of synapse organization	21026	13101
query_1	TRUE	0.00942581	3375	34	13	0.382353	0.00385185	GO:0009892	GO:BP	negative regulation of metabolic process	21026	3737
query_1	TRUE	0.00953888	311	34	4	0.117647	0.0128617	GO:0046651	GO:BP	lymphocyte proliferation	21026	12122
query_1	TRUE	0.00954208	36	34	2	0.0588235	0.0555556	GO:0021772	GO:BP	olfactory bulb development	21026	6320
query_1	TRUE	0.00954208	794	34	6	0.176471	0.00755668	GO:0030155	GO:BP	regulation of cell adhesion	21026	6655
query_1	TRUE	0.00954208	142	34	3	0.0882353	0.0211268	GO:0017015	GO:BP	regulation of transforming growth factor beta receptor signaling pathway	21026	5251
query_1	TRUE	0.00957158	1448	34	9	0.264706	0.00621547	GO:0003700	GO:MF	DNA-binding transcription factor activity	20246	326
query_1	TRUE	0.00962099	1	34	1	0.0294118	1	GO:0014011	GO:BP	Schwann cell proliferation involved in axon regeneration	21026	4564
query_1	TRUE	0.00962099	37	34	2	0.0588235	0.0540541	GO:0003230	GO:BP	cardiac atrium development	21026	1658
query_1	TRUE	0.00962099	143	34	3	0.0882353	0.020979	GO:0048659	GO:BP	smooth muscle cell proliferation	21026	12750
query_1	TRUE	0.00962099	1	34	1	0.0294118	1	GO:1905042	GO:BP	negative regulation of epithelium regeneration	21026	23929
query_1	TRUE	0.00962099	1	34	1	0.0294118	1	GO:1905006	GO:BP	negative regulation of epithelial to mesenchymal transition involved in endocardial cushion formation	21026	23903
query_1	TRUE	0.00962099	316	34	4	0.117647	0.0126582	GO:0050803	GO:BP	regulation of synapse structure or activity	21026	13097
query_1	TRUE	0.00962099	1	34	1	0.0294118	1	GO:1905045	GO:BP	negative regulation of Schwann cell proliferation involved in axon regeneration	21026	23932
query_1	TRUE	0.00962099	1	34	1	0.0294118	1	GO:0021813	GO:BP	cell-cell adhesion involved in neuronal-glial interactions involved in cerebral cortex radial glia guided migration	21026	6356
query_1	TRUE	0.00962099	1	34	1	0.0294118	1	GO:1905044	GO:BP	regulation of Schwann cell proliferation involved in axon regeneration	21026	23931
query_1	TRUE	0.00962099	1	34	1	0.0294118	1	GO:1905578	GO:BP	regulation of ERBB3 signaling pathway	21026	24321
query_1	TRUE	0.00962099	1	34	1	0.0294118	1	GO:1905580	GO:BP	positive regulation of ERBB3 signaling pathway	21026	24323
query_1	TRUE	0.00962099	1	34	1	0.0294118	1	GO:0071206	GO:BP	establishment of protein localization to juxtaparanode region of axon	21026	16242
query_1	TRUE	0.00962099	37	34	2	0.0588235	0.0540541	GO:0010935	GO:BP	regulation of macrophage cytokine production	21026	4499
query_1	TRUE	0.00962099	37	34	2	0.0588235	0.0540541	GO:0010934	GO:BP	macrophage cytokine production	21026	4498
query_1	TRUE	0.00962099	1	34	1	0.0294118	1	GO:0021541	GO:BP	ammon gyrus development	21026	6093
query_1	TRUE	0.00962099	1	34	1	0.0294118	1	GO:0060217	GO:BP	hemangioblast cell differentiation	21026	14233
query_1	TRUE	0.0096665	145	34	3	0.0882353	0.0206897	GO:1903844	GO:BP	regulation of cellular response to transforming growth factor beta stimulus	21026	22978
query_1	TRUE	0.00977224	1105	34	7	0.205882	0.00633484	GO:0051130	GO:BP	positive regulation of cellular component organization	21026	13334
query_1	TRUE	0.00977224	807	34	6	0.176471	0.00743494	GO:0099536	GO:BP	synaptic signaling	21026	18864
query_1	TRUE	0.00977224	319	34	4	0.117647	0.0125392	GO:0032943	GO:BP	mononuclear cell proliferation	21026	7871
query_1	TRUE	0.00977224	319	34	4	0.117647	0.0125392	GO:0030217	GO:BP	T cell differentiation	21026	6688
query_1	TRUE	0.00977224	146	34	3	0.0882353	0.0205479	GO:0055123	GO:BP	digestive system development	21026	14055
query_1	TRUE	0.00983238	320	34	4	0.117647	0.0125	GO:0090287	GO:BP	regulation of cellular response to growth factor stimulus	21026	17935
query_1	TRUE	0.00983238	320	34	4	0.117647	0.0125	GO:0060485	GO:BP	mesenchyme development	21026	14468
query_1	TRUE	0.00987824	38	34	2	0.0588235	0.0526316	GO:0030513	GO:BP	positive regulation of BMP signaling pathway	21026	6792
query_1	TRUE	0.00987824	38	34	2	0.0588235	0.0526316	GO:0021988	GO:BP	olfactory lobe development	21026	6511
query_1	TRUE	0.00998044	148	34	3	0.0882353	0.0202703	GO:0035148	GO:BP	tube formation	21026	8780
query_1	TRUE	0.0102933	39	34	2	0.0588235	0.0512821	GO:0032872	GO:BP	regulation of stress-activated MAPK cascade	21026	7812
query_1	TRUE	0.0102933	39	34	2	0.0588235	0.0512821	GO:0070884	GO:BP	regulation of calcineurin-NFAT signaling cascade	21026	16127
query_1	TRUE	0.0102933	39	34	2	0.0588235	0.0512821	GO:0048854	GO:BP	brain morphogenesis	21026	12929
query_1	TRUE	0.0104471	327	34	4	0.117647	0.0122324	GO:0043588	GO:BP	skin development	21026	10695
query_1	TRUE	0.0107125	40	34	2	0.0588235	0.05	GO:0060412	GO:BP	ventricular septum morphogenesis	21026	14402
query_1	TRUE	0.0107125	40	34	2	0.0588235	0.05	GO:0106056	GO:BP	regulation of calcineurin-mediated signaling	21026	18979
query_1	TRUE	0.0107125	40	34	2	0.0588235	0.05	GO:0060074	GO:BP	synapse maturation	21026	14128
query_1	TRUE	0.0109211	154	34	3	0.0882353	0.0194805	GO:0030534	GO:BP	adult behavior	21026	6800
query_1	TRUE	0.0109211	332	34	4	0.117647	0.0120482	GO:0072001	GO:BP	renal system development	21026	16803
query_1	TRUE	0.0110792	41	34	2	0.0588235	0.0487805	GO:1902742	GO:BP	apoptotic process involved in development	21026	22163
query_1	TRUE	0.0110792	41	34	2	0.0588235	0.0487805	GO:1901532	GO:BP	regulation of hematopoietic progenitor cell differentiation	21026	21267
query_1	TRUE	0.0110792	41	34	2	0.0588235	0.0487805	GO:0070302	GO:BP	regulation of stress-activated protein kinase signaling cascade	21026	15821
query_1	TRUE	0.0110792	41	34	2	0.0588235	0.0487805	GO:0090659	GO:BP	walking behavior	21026	18152
query_1	TRUE	0.0112407	336	34	4	0.117647	0.0119048	GO:0060562	GO:BP	epithelial tube morphogenesis	21026	14534
query_1	TRUE	0.0114133	3948	34	14	0.411765	0.0035461	GO:0006950	GO:BP	response to stress	21026	2571
query_1	TRUE	0.0115123	158	34	3	0.0882353	0.0189873	GO:0010976	GO:BP	positive regulation of neuron projection development	21026	4532
query_1	TRUE	0.0115123	42	34	2	0.0588235	0.047619	GO:0014002	GO:BP	astrocyte development	21026	4555
query_1	TRUE	0.0118927	160	34	3	0.0882353	0.01875	GO:0021915	GO:BP	neural tube development	21026	6443
query_1	TRUE	0.0118927	1855	34	9	0.264706	0.00485175	GO:0051246	GO:BP	regulation of protein metabolic process	21026	13411
query_1	TRUE	0.0119634	43	34	2	0.0588235	0.0465116	GO:0051938	GO:BP	L-glutamate import	21026	13814
query_1	TRUE	0.01203	344	34	4	0.117647	0.0116279	GO:0070482	GO:BP	response to oxygen levels	21026	15915
query_1	TRUE	0.0124274	44	34	2	0.0588235	0.0454545	GO:0034205	GO:BP	amyloid-beta formation	21026	8441
query_1	TRUE	0.0124274	44	34	2	0.0588235	0.0454545	GO:0032570	GO:BP	response to progesterone	21026	7582
query_1	TRUE	0.0125774	164	34	3	0.0882353	0.0182927	GO:0030902	GO:BP	hindbrain development	21026	6921
query_1	TRUE	0.0126101	862	34	6	0.176471	0.00696056	GO:0006954	GO:BP	inflammatory response	21026	2574
query_1	TRUE	0.0127333	165	34	3	0.0882353	0.0181818	GO:0071453	GO:BP	cellular response to oxygen levels	21026	16456
query_1	TRUE	0.0128649	45	34	2	0.0588235	0.0444444	GO:0060563	GO:BP	neuroepithelial cell differentiation	21026	14535
query_1	TRUE	0.0131256	1182	34	7	0.205882	0.00592217	GO:1901701	GO:BP	cellular response to oxygen-containing compound	21026	21372
query_1	TRUE	0.0132187	355	34	4	0.117647	0.0112676	GO:0070661	GO:BP	leukocyte proliferation	21026	16014
query_1	TRUE	0.0132734	46	34	2	0.0588235	0.0434783	GO:0033173	GO:BP	calcineurin-NFAT signaling cascade	21026	8010
query_1	TRUE	0.0132734	46	34	2	0.0588235	0.0434783	GO:0021517	GO:BP	ventral spinal cord development	21026	6069
query_1	TRUE	0.0132734	46	34	2	0.0588235	0.0434783	GO:0002183	GO:BP	cytoplasmic translational initiation	21026	729
query_1	TRUE	0.0133594	357	34	4	0.117647	0.0112045	GO:0031346	GO:BP	positive regulation of cell projection organization	21026	7098
query_1	TRUE	0.0133652	169	34	3	0.0882353	0.0177515	GO:0003205	GO:BP	cardiac chamber development	21026	1633
query_1	TRUE	0.0135914	599	34	5	0.147059	0.00834725	GO:0048667	GO:BP	cell morphogenesis involved in neuron differentiation	21026	12758
query_1	TRUE	0.0136837	47	34	2	0.0588235	0.0425532	GO:0008038	GO:BP	neuron recognition	21026	3086
query_1	TRUE	0.0136837	47	34	2	0.0588235	0.0425532	GO:0006509	GO:BP	membrane protein ectodomain proteolysis	21026	2226
query_1	TRUE	0.0137095	779	34	6	0.176471	0.00770218	GO:0098794	GO:CC	postsynapse	22149	3187
query_1	TRUE	0.014129	48	34	2	0.0588235	0.0416667	GO:1905314	GO:BP	semi-lunar valve development	21026	24134
query_1	TRUE	0.014129	48	34	2	0.0588235	0.0416667	GO:0061383	GO:BP	trabecula morphogenesis	21026	15238
query_1	TRUE	0.014129	48	34	2	0.0588235	0.0416667	GO:0097720	GO:BP	calcineurin-mediated signaling	21026	18497
query_1	TRUE	0.014129	48	34	2	0.0588235	0.0416667	GO:0045747	GO:BP	positive regulation of Notch signaling pathway	21026	11425
query_1	TRUE	0.0142063	174	34	3	0.0882353	0.0172414	GO:0060041	GO:BP	retina development in camera-type eye	21026	14097
query_1	TRUE	0.0142063	174	34	3	0.0882353	0.0172414	GO:0030308	GO:BP	negative regulation of cell growth	21026	6726
query_1	TRUE	0.0145091	49	34	2	0.0588235	0.0408163	GO:0061082	GO:BP	myeloid leukocyte cytokine production	21026	14982
query_1	TRUE	0.0145091	1212	34	7	0.205882	0.00577558	GO:0010628	GO:BP	positive regulation of gene expression	21026	4257
query_1	TRUE	0.0145091	49	34	2	0.0588235	0.0408163	GO:0042551	GO:BP	neuron maturation	21026	10149
query_1	TRUE	0.0145091	49	34	2	0.0588235	0.0408163	GO:0048546	GO:BP	digestive tract morphogenesis	21026	12660
query_1	TRUE	0.0150281	50	34	2	0.0588235	0.04	GO:0060038	GO:BP	cardiac muscle cell proliferation	21026	14094
query_1	TRUE	0.0150281	50	34	2	0.0588235	0.04	GO:0021515	GO:BP	cell differentiation in spinal cord	21026	6067
query_1	TRUE	0.0153157	907	34	6	0.176471	0.00661521	GO:0009725	GO:BP	response to hormone	21026	3608
query_1	TRUE	0.0153434	180	34	3	0.0882353	0.0166667	GO:0007519	GO:BP	skeletal muscle tissue development	21026	2987
query_1	TRUE	0.0155488	181	34	3	0.0882353	0.0165746	GO:0002262	GO:BP	myeloid cell homeostasis	21026	792
query_1	TRUE	0.015601	2	34	1	0.0294118	0.5	GO:0021577	GO:BP	hindbrain structural organization	21026	6129
query_1	TRUE	0.015601	2	34	1	0.0294118	0.5	GO:0097166	GO:BP	lens epithelial cell proliferation	21026	18278
query_1	TRUE	0.015601	2	34	1	0.0294118	0.5	GO:0021812	GO:BP	neuronal-glial interaction involved in cerebral cortex radial glia guided migration	21026	6355
query_1	TRUE	0.015601	2	34	1	0.0294118	0.5	GO:0061386	GO:BP	closure of optic fissure	21026	15241
query_1	TRUE	0.015601	2	34	1	0.0294118	0.5	GO:0062044	GO:BP	negative regulation of cardiac epithelial to mesenchymal transition	21026	15578
query_1	TRUE	0.015601	2	34	1	0.0294118	0.5	GO:0035128	GO:BP	post-embryonic forelimb morphogenesis	21026	8762
query_1	TRUE	0.015601	2	34	1	0.0294118	0.5	GO:0061031	GO:BP	endodermal digestive tract morphogenesis	21026	14932
query_1	TRUE	0.015601	2	34	1	0.0294118	0.5	GO:0021589	GO:BP	cerebellum structural organization	21026	6141
query_1	TRUE	0.015601	2	34	1	0.0294118	0.5	GO:0042704	GO:BP	uterine wall breakdown	21026	10221
query_1	TRUE	0.015601	2	34	1	0.0294118	0.5	GO:0120078	GO:BP	cell adhesion involved in sprouting angiogenesis	21026	19243
query_1	TRUE	0.015601	2	34	1	0.0294118	0.5	GO:1905041	GO:BP	regulation of epithelium regeneration	21026	23928
query_1	TRUE	0.015601	2	34	1	0.0294118	0.5	GO:2001213	GO:BP	negative regulation of vasculogenesis	21026	25956
query_1	TRUE	0.015601	2	34	1	0.0294118	0.5	GO:0120077	GO:BP	angiogenic sprout fusion	21026	19242
query_1	TRUE	0.015601	2	34	1	0.0294118	0.5	GO:0030221	GO:BP	basophil differentiation	21026	6692
query_1	TRUE	0.015601	184	34	3	0.0882353	0.0163043	GO:0031345	GO:BP	negative regulation of cell projection organization	21026	7097
query_1	TRUE	0.015601	2	34	1	0.0294118	0.5	GO:1903701	GO:BP	substantia propria of cornea development	21026	22875
query_1	TRUE	0.015601	52	34	2	0.0588235	0.0384615	GO:0051496	GO:BP	positive regulation of stress fiber assembly	21026	13565
query_1	TRUE	0.015601	2	34	1	0.0294118	0.5	GO:2001111	GO:BP	positive regulation of lens epithelial cell proliferation	21026	25878
query_1	TRUE	0.015601	2	34	1	0.0294118	0.5	GO:2001109	GO:BP	regulation of lens epithelial cell proliferation	21026	25876
query_1	TRUE	0.0159767	635	34	5	0.147059	0.00787402	GO:0048514	GO:BP	blood vessel morphogenesis	21026	12632
query_1	TRUE	0.0159767	53	34	2	0.0588235	0.0377358	GO:0051403	GO:BP	stress-activated MAPK cascade	21026	13510
query_1	TRUE	0.0159767	186	34	3	0.0882353	0.016129	GO:0007219	GO:BP	Notch signaling pathway	21026	2760
query_1	TRUE	0.0163879	930	34	6	0.176471	0.00645161	GO:0033993	GO:BP	response to lipid	21026	8310
query_1	TRUE	0.0164156	1255	34	7	0.205882	0.00557769	GO:0040011	GO:BP	locomotion	21026	9808
query_1	TRUE	0.0164156	54	34	2	0.0588235	0.037037	GO:0050771	GO:BP	negative regulation of axonogenesis	21026	13074
query_1	TRUE	0.0165123	6695	34	19	0.558824	0.00283794	GO:0043233	GO:CC	organelle lumen	22149	1847
query_1	TRUE	0.0165123	6695	34	19	0.558824	0.00283794	GO:0070013	GO:CC	intracellular organelle lumen	22149	2334
query_1	TRUE	0.0165123	5540	34	17	0.5	0.00306859	GO:0031981	GO:CC	nuclear lumen	22149	1198
query_1	TRUE	0.0165123	6695	34	19	0.558824	0.00283794	GO:0031974	GO:CC	membrane-enclosed lumen	22149	1193
query_1	TRUE	0.0165658	189	34	3	0.0882353	0.015873	GO:0045580	GO:BP	regulation of T cell differentiation	21026	11269
query_1	TRUE	0.0169438	55	34	2	0.0588235	0.0363636	GO:0050873	GO:BP	brown fat cell differentiation	21026	13149
query_1	TRUE	0.0173041	28	34	2	0.0588235	0.0714286	GO:0033558	GO:MF	protein lysine deacetylase activity	20246	4351
query_1	TRUE	0.0173041	28	34	2	0.0588235	0.0714286	GO:0004407	GO:MF	histone deacetylase activity	20246	730
query_1	TRUE	0.0174023	193	34	3	0.0882353	0.015544	GO:1903708	GO:BP	positive regulation of hemopoiesis	21026	22882
query_1	TRUE	0.0174023	56	34	2	0.0588235	0.0357143	GO:0010718	GO:BP	positive regulation of epithelial to mesenchymal transition	21026	4327
query_1	TRUE	0.0174023	56	34	2	0.0588235	0.0357143	GO:0042987	GO:BP	amyloid precursor protein catabolic process	21026	10378
query_1	TRUE	0.0174023	193	34	3	0.0882353	0.015544	GO:1902107	GO:BP	positive regulation of leukocyte differentiation	21026	21733
query_1	TRUE	0.0175949	194	34	3	0.0882353	0.0154639	GO:0002700	GO:BP	regulation of production of molecular mediator of immune response	21026	1216
query_1	TRUE	0.0178132	401	34	4	0.117647	0.00997506	GO:0002697	GO:BP	regulation of immune effector process	21026	1213
query_1	TRUE	0.0178132	57	34	2	0.0588235	0.0350877	GO:0050435	GO:BP	amyloid-beta metabolic process	21026	13020
query_1	TRUE	0.0178132	57	34	2	0.0588235	0.0350877	GO:0031098	GO:BP	stress-activated protein kinase signaling cascade	21026	6987
query_1	TRUE	0.0178132	57	34	2	0.0588235	0.0350877	GO:0051058	GO:BP	negative regulation of small GTPase mediated signal transduction	21026	13295
query_1	TRUE	0.0178132	1280	34	7	0.205882	0.00546875	GO:0045892	GO:BP	negative regulation of DNA-templated transcription	21026	11528
query_1	TRUE	0.0178132	57	34	2	0.0588235	0.0350877	GO:1902895	GO:BP	positive regulation of miRNA transcription	21026	22288
query_1	TRUE	0.0185763	406	34	4	0.117647	0.00985222	GO:0001558	GO:BP	regulation of cell growth	21026	346
query_1	TRUE	0.0188695	59	34	2	0.0588235	0.0338983	GO:0050850	GO:BP	positive regulation of calcium-mediated signaling	21026	13126
query_1	TRUE	0.0188695	59	34	2	0.0588235	0.0338983	GO:0061462	GO:BP	protein localization to lysosome	21026	15277
query_1	TRUE	0.0189062	1296	34	7	0.205882	0.00540123	GO:1902679	GO:BP	negative regulation of RNA biosynthetic process	21026	22129
query_1	TRUE	0.0192457	202	34	3	0.0882353	0.0148515	GO:0031099	GO:BP	regeneration	21026	6988
query_1	TRUE	0.0193778	60	34	2	0.0588235	0.0333333	GO:0050881	GO:BP	musculoskeletal movement	21026	13153
query_1	TRUE	0.0196005	357	34	4	0.117647	0.0112045	GO:0014069	GO:CC	postsynaptic density	22149	673
query_1	TRUE	0.0196005	602	34	5	0.147059	0.00830565	GO:0098978	GO:CC	glutamatergic synapse	22149	3246
query_1	TRUE	0.0201396	488	34	5	0.147059	0.0102459	GO:0140297	GO:MF	DNA-binding transcription factor binding	20246	9334
query_1	TRUE	0.0204889	62	34	2	0.0588235	0.0322581	GO:0050879	GO:BP	multicellular organismal movement	21026	13152
query_1	TRUE	0.0204889	62	34	2	0.0588235	0.0322581	GO:0033619	GO:BP	membrane protein proteolysis	21026	8261
query_1	TRUE	0.0204889	62	34	2	0.0588235	0.0322581	GO:0032233	GO:BP	positive regulation of actin filament bundle assembly	21026	7369
query_1	TRUE	0.0204889	62	34	2	0.0588235	0.0322581	GO:0003179	GO:BP	heart valve morphogenesis	21026	1607
query_1	TRUE	0.0206232	208	34	3	0.0882353	0.0144231	GO:0048839	GO:BP	inner ear development	21026	12914
query_1	TRUE	0.0209279	63	34	2	0.0588235	0.031746	GO:0003229	GO:BP	ventricular cardiac muscle tissue development	21026	1657
query_1	TRUE	0.0209279	3	34	1	0.0294118	0.333333	GO:0035127	GO:BP	post-embryonic limb morphogenesis	21026	8761
query_1	TRUE	0.0209279	3	34	1	0.0294118	0.333333	GO:0035120	GO:BP	post-embryonic appendage morphogenesis	21026	8755
query_1	TRUE	0.0209279	3	34	1	0.0294118	0.333333	GO:0097719	GO:BP	neural tissue regeneration	21026	18496
query_1	TRUE	0.0209279	3	34	1	0.0294118	0.333333	GO:0060375	GO:BP	regulation of mast cell differentiation	21026	14374
query_1	TRUE	0.0209279	3	34	1	0.0294118	0.333333	GO:0003275	GO:BP	apoptotic process involved in outflow tract morphogenesis	21026	1697
query_1	TRUE	0.0209279	3	34	1	0.0294118	0.333333	GO:0014734	GO:BP	skeletal muscle hypertrophy	21026	4649
query_1	TRUE	0.0209279	3	34	1	0.0294118	0.333333	GO:2000978	GO:BP	negative regulation of forebrain neuron differentiation	21026	25778
query_1	TRUE	0.0209279	3	34	1	0.0294118	0.333333	GO:1905269	GO:BP	positive regulation of chromatin organization	21026	24094
query_1	TRUE	0.0209279	3	34	1	0.0294118	0.333333	GO:1904059	GO:BP	regulation of locomotor rhythm	21026	23143
query_1	TRUE	0.0209279	3	34	1	0.0294118	0.333333	GO:0097477	GO:BP	lateral motor column neuron migration	21026	18426
query_1	TRUE	0.0209279	3	34	1	0.0294118	0.333333	GO:0043585	GO:BP	nose morphogenesis	21026	10692
query_1	TRUE	0.0209279	3	34	1	0.0294118	0.333333	GO:1905552	GO:BP	positive regulation of protein localization to endoplasmic reticulum	21026	24304
query_1	TRUE	0.0209279	3	34	1	0.0294118	0.333333	GO:0045726	GO:BP	positive regulation of integrin biosynthetic process	21026	11406
query_1	TRUE	0.0209279	3	34	1	0.0294118	0.333333	GO:1902256	GO:BP	regulation of apoptotic process involved in outflow tract morphogenesis	21026	21862
query_1	TRUE	0.0209279	3	34	1	0.0294118	0.333333	GO:1904693	GO:BP	midbrain morphogenesis	21026	23652
query_1	TRUE	0.0209279	3	34	1	0.0294118	0.333333	GO:1900148	GO:BP	negative regulation of Schwann cell migration	21026	20172
query_1	TRUE	0.0209279	3	34	1	0.0294118	0.333333	GO:2000974	GO:BP	negative regulation of pro-B cell differentiation	21026	25775
query_1	TRUE	0.0209279	3	34	1	0.0294118	0.333333	GO:0061198	GO:BP	fungiform papilla formation	21026	15079
query_1	TRUE	0.0209279	3	34	1	0.0294118	0.333333	GO:1990399	GO:BP	epithelium regeneration	21026	24718
query_1	TRUE	0.0209279	64	34	2	0.0588235	0.03125	GO:0060390	GO:BP	regulation of SMAD protein signal transduction	21026	14384
query_1	TRUE	0.0209279	3	34	1	0.0294118	0.333333	GO:0046878	GO:BP	positive regulation of saliva secretion	21026	12246
query_1	TRUE	0.0209279	3	34	1	0.0294118	0.333333	GO:0051795	GO:BP	positive regulation of timing of catagen	21026	13748
query_1	TRUE	0.0209806	373	34	4	0.117647	0.0107239	GO:0032279	GO:CC	asymmetric synapse	22149	1253
query_1	TRUE	0.0209806	48	34	2	0.0588235	0.0416667	GO:0043209	GO:CC	myelin sheath	22149	1834
query_1	TRUE	0.0209878	213	34	3	0.0882353	0.0140845	GO:0045637	GO:BP	regulation of myeloid cell differentiation	21026	11326
query_1	TRUE	0.0213163	65	34	2	0.0588235	0.0307692	GO:2000630	GO:BP	positive regulation of miRNA metabolic process	21026	25465
query_1	TRUE	0.0214131	215	34	3	0.0882353	0.0139535	GO:0021953	GO:BP	central nervous system neuron differentiation	21026	6476
query_1	TRUE	0.0214131	215	34	3	0.0882353	0.0139535	GO:0042098	GO:BP	T cell proliferation	21026	9874
query_1	TRUE	0.0223487	67	34	2	0.0588235	0.0298507	GO:0034248	GO:BP	regulation of amide metabolic process	21026	8459
query_1	TRUE	0.0223487	438	34	4	0.117647	0.00913242	GO:0003012	GO:BP	muscle system process	21026	1461
query_1	TRUE	0.0223487	67	34	2	0.0588235	0.0298507	GO:0045600	GO:BP	positive regulation of fat cell differentiation	21026	11289
query_1	TRUE	0.0223487	67	34	2	0.0588235	0.0298507	GO:0035019	GO:BP	somatic stem cell population maintenance	21026	8697
query_1	TRUE	0.0225587	44	26	3	0.115385	0.0681818	WP:WP268	WP	Notch signaling	8752	153
query_1	TRUE	0.0235735	69	34	2	0.0588235	0.0289855	GO:0060411	GO:BP	cardiac septum morphogenesis	21026	14401
query_1	TRUE	0.0235735	69	34	2	0.0588235	0.0289855	GO:1901184	GO:BP	regulation of ERBB signaling pathway	21026	21012
query_1	TRUE	0.02396	225	34	3	0.0882353	0.0133333	GO:0060541	GO:BP	respiratory system development	21026	14519
query_1	TRUE	0.0241486	70	34	2	0.0588235	0.0285714	GO:0032922	GO:BP	circadian regulation of gene expression	21026	7856
query_1	TRUE	0.0244588	227	34	3	0.0882353	0.0132159	GO:0002440	GO:BP	production of molecular mediator of immune response	21026	961
query_1	TRUE	0.0246987	395	34	4	0.117647	0.0101266	GO:0099572	GO:CC	postsynaptic specialization	22149	3304
query_1	TRUE	0.0248331	4	34	1	0.0294118	0.25	GO:0042986	GO:BP	positive regulation of amyloid precursor protein biosynthetic process	21026	10377
query_1	TRUE	0.0248331	4	34	1	0.0294118	0.25	GO:1990809	GO:BP	endoplasmic reticulum tubular network membrane organization	21026	24864
query_1	TRUE	0.0248331	4	34	1	0.0294118	0.25	GO:0045608	GO:BP	negative regulation of inner ear auditory receptor cell differentiation	21026	11297
query_1	TRUE	0.0248331	73	34	2	0.0588235	0.0273973	GO:0048663	GO:BP	neuron fate commitment	21026	12754
query_1	TRUE	0.0248331	4	34	1	0.0294118	0.25	GO:0072086	GO:BP	specification of loop of Henle identity	21026	16885
query_1	TRUE	0.0248331	74	34	2	0.0588235	0.027027	GO:0014855	GO:BP	striated muscle cell proliferation	21026	4711
query_1	TRUE	0.0248331	4	34	1	0.0294118	0.25	GO:0060018	GO:BP	astrocyte fate commitment	21026	14074
query_1	TRUE	0.0248331	4	34	1	0.0294118	0.25	GO:0003332	GO:BP	negative regulation of extracellular matrix constituent secretion	21026	1750
query_1	TRUE	0.0248331	4	34	1	0.0294118	0.25	GO:1905672	GO:BP	negative regulation of lysosome organization	21026	24398
query_1	TRUE	0.0248331	73	34	2	0.0588235	0.0273973	GO:0003281	GO:BP	ventricular septum development	21026	1702
query_1	TRUE	0.0248331	4	34	1	0.0294118	0.25	GO:0051891	GO:BP	positive regulation of cardioblast differentiation	21026	13781
query_1	TRUE	0.0248331	4	34	1	0.0294118	0.25	GO:0051794	GO:BP	regulation of timing of catagen	21026	13747
query_1	TRUE	0.0248331	4	34	1	0.0294118	0.25	GO:1905457	GO:BP	negative regulation of lymphoid progenitor cell differentiation	21026	24245
query_1	TRUE	0.0248331	1387	34	7	0.205882	0.00504686	GO:0080134	GO:BP	regulation of response to stress	21026	17581
query_1	TRUE	0.0248331	4	34	1	0.0294118	0.25	GO:1990926	GO:BP	short-term synaptic potentiation	21026	24903
query_1	TRUE	0.0248331	72	34	2	0.0588235	0.0277778	GO:2000036	GO:BP	regulation of stem cell population maintenance	21026	24962
query_1	TRUE	0.0248331	4	34	1	0.0294118	0.25	GO:0045632	GO:BP	negative regulation of mechanoreceptor differentiation	21026	11321
query_1	TRUE	0.0248331	72	34	2	0.0588235	0.0277778	GO:0045665	GO:BP	negative regulation of neuron differentiation	21026	11354
query_1	TRUE	0.0248331	732	34	5	0.147059	0.0068306	GO:0002252	GO:BP	immune effector process	21026	782
query_1	TRUE	0.0248331	4	34	1	0.0294118	0.25	GO:0002296	GO:BP	T-helper 1 cell lineage commitment	21026	826
query_1	TRUE	0.0248331	4	34	1	0.0294118	0.25	GO:2000981	GO:BP	negative regulation of inner ear receptor cell differentiation	21026	25781
query_1	TRUE	0.0248331	463	34	4	0.117647	0.00863931	GO:0048568	GO:BP	embryonic organ development	21026	12673
query_1	TRUE	0.0248331	4	34	1	0.0294118	0.25	GO:0021942	GO:BP	radial glia guided migration of Purkinje cell	21026	6466
query_1	TRUE	0.0248331	4	34	1	0.0294118	0.25	GO:0021940	GO:BP	positive regulation of cerebellar granule cell precursor proliferation	21026	6464
query_1	TRUE	0.0248331	4	34	1	0.0294118	0.25	GO:0071205	GO:BP	protein localization to juxtaparanode region of axon	21026	16241
query_1	TRUE	0.0248331	4	34	1	0.0294118	0.25	GO:0061030	GO:BP	epithelial cell differentiation involved in mammary gland alveolus development	21026	14931
query_1	TRUE	0.0248331	72	34	2	0.0588235	0.0277778	GO:0061180	GO:BP	mammary gland epithelium development	21026	15061
query_1	TRUE	0.0248331	4	34	1	0.0294118	0.25	GO:0007296	GO:BP	vitellogenesis	21026	2808
query_1	TRUE	0.0248331	463	34	4	0.117647	0.00863931	GO:0007409	GO:BP	axonogenesis	21026	2891
query_1	TRUE	0.0248331	4	34	1	0.0294118	0.25	GO:0150098	GO:BP	glial cell-neuron signaling	21026	19873
query_1	TRUE	0.0248331	234	34	3	0.0882353	0.0128205	GO:0019722	GO:BP	calcium-mediated signaling	21026	5986
query_1	TRUE	0.0248331	1400	34	7	0.205882	0.005	GO:0051253	GO:BP	negative regulation of RNA metabolic process	21026	13418
query_1	TRUE	0.0248331	4	34	1	0.0294118	0.25	GO:0045163	GO:BP	clustering of voltage-gated potassium channels	21026	11152
query_1	TRUE	0.0248331	4	34	1	0.0294118	0.25	GO:1905857	GO:BP	positive regulation of pentose-phosphate shunt	21026	24536
query_1	TRUE	0.0248331	455	34	4	0.117647	0.00879121	GO:0043603	GO:BP	amide metabolic process	21026	10698
query_1	TRUE	0.0248331	4	34	1	0.0294118	0.25	GO:0042637	GO:BP	catagen	21026	10177
query_1	TRUE	0.0248331	4	34	1	0.0294118	0.25	GO:0035441	GO:BP	cell migration involved in vasculogenesis	21026	8972
query_1	TRUE	0.0248331	4	34	1	0.0294118	0.25	GO:0035910	GO:BP	ascending aorta morphogenesis	21026	9256
query_1	TRUE	0.0248331	73	34	2	0.0588235	0.0273973	GO:0048844	GO:BP	artery morphogenesis	21026	12919
query_1	TRUE	0.0248331	4	34	1	0.0294118	0.25	GO:0097476	GO:BP	spinal cord motor neuron migration	21026	18425
query_1	TRUE	0.0248331	4	34	1	0.0294118	0.25	GO:0014005	GO:BP	microglia development	21026	4558
query_1	TRUE	0.0248331	72	34	2	0.0588235	0.0277778	GO:0051101	GO:BP	regulation of DNA binding	21026	13322
query_1	TRUE	0.0248331	234	34	3	0.0882353	0.0128205	GO:0001649	GO:BP	osteoblast differentiation	21026	365
query_1	TRUE	0.0248331	732	34	5	0.147059	0.0068306	GO:0001568	GO:BP	blood vessel development	21026	351
query_1	TRUE	0.0248331	4	34	1	0.0294118	0.25	GO:1905005	GO:BP	regulation of epithelial to mesenchymal transition involved in endocardial cushion formation	21026	23902
query_1	TRUE	0.0248331	4	34	1	0.0294118	0.25	GO:1905007	GO:BP	positive regulation of epithelial to mesenchymal transition involved in endocardial cushion formation	21026	23904
query_1	TRUE	0.0248331	74	34	2	0.0588235	0.027027	GO:0042982	GO:BP	amyloid precursor protein metabolic process	21026	10373
query_1	TRUE	0.0248331	235	34	3	0.0882353	0.012766	GO:0043583	GO:BP	ear development	21026	10690
query_1	TRUE	0.0248331	73	34	2	0.0588235	0.0273973	GO:0015800	GO:BP	acidic amino acid transport	21026	4890
query_1	TRUE	0.0250417	75	34	2	0.0588235	0.0266667	GO:0055017	GO:BP	cardiac muscle tissue growth	21026	13999
query_1	TRUE	0.0250417	237	34	3	0.0882353	0.0126582	GO:0050670	GO:BP	regulation of lymphocyte proliferation	21026	13033
query_1	TRUE	0.0250417	75	34	2	0.0588235	0.0266667	GO:0021879	GO:BP	forebrain neuron differentiation	21026	6415
query_1	TRUE	0.0253575	306	34	4	0.117647	0.0130719	GO:0031625	GO:MF	ubiquitin protein ligase binding	20246	3901
query_1	TRUE	0.0256476	76	34	2	0.0588235	0.0263158	GO:1902893	GO:BP	regulation of miRNA transcription	21026	22286
query_1	TRUE	0.0256742	57	29	3	0.103448	0.0526316	REAC:R-HSA-2894862	REAC	Constitutive Signaling by NOTCH1 HD+PEST Domain Mutants	11004	407
query_1	TRUE	0.0256742	57	29	3	0.103448	0.0526316	REAC:R-HSA-2644603	REAC	Signaling by NOTCH1 in Cancer	11004	2296
query_1	TRUE	0.0256742	57	29	3	0.103448	0.0526316	REAC:R-HSA-2644602	REAC	Signaling by NOTCH1 PEST Domain Mutants in Cancer	11004	2295
query_1	TRUE	0.0256742	97	29	4	0.137931	0.0412371	REAC:R-HSA-193704	REAC	p75 NTR receptor-mediated signalling	11004	2739
query_1	TRUE	0.0256742	57	29	3	0.103448	0.0526316	REAC:R-HSA-2894858	REAC	Signaling by NOTCH1 HD+PEST Domain Mutants in Cancer	11004	2294
query_1	TRUE	0.0256742	57	29	3	0.103448	0.0526316	REAC:R-HSA-2644606	REAC	Constitutive Signaling by NOTCH1 PEST Domain Mutants	11004	408
query_1	TRUE	0.0262132	77	34	2	0.0588235	0.025974	GO:0003151	GO:BP	outflow tract morphogenesis	21026	1581
query_1	TRUE	0.0262132	77	34	2	0.0588235	0.025974	GO:0061614	GO:BP	miRNA transcription	21026	15368
query_1	TRUE	0.0263291	242	34	3	0.0882353	0.0123967	GO:0032944	GO:BP	regulation of mononuclear cell proliferation	21026	7872
query_1	TRUE	0.0267824	78	34	2	0.0588235	0.025641	GO:0051057	GO:BP	positive regulation of small GTPase mediated signal transduction	21026	13294
query_1	TRUE	0.0271959	762	34	5	0.147059	0.00656168	GO:0001944	GO:BP	vasculature development	21026	553
query_1	TRUE	0.0273079	79	34	2	0.0588235	0.0253165	GO:0150076	GO:BP	neuroinflammatory response	21026	19863
query_1	TRUE	0.0273079	79	34	2	0.0588235	0.0253165	GO:0046425	GO:BP	regulation of receptor signaling pathway via JAK-STAT	21026	11970
query_1	TRUE	0.0274877	796	34	6	0.176471	0.00753769	GO:0019900	GO:MF	kinase binding	20246	3493
query_1	TRUE	0.0281111	324	34	4	0.117647	0.0123457	GO:0044389	GO:MF	ubiquitin-like protein ligase binding	20246	5482
query_1	TRUE	0.0284748	1830	34	8	0.235294	0.00437158	GO:0033554	GO:BP	cellular response to stress	21026	8226
query_1	TRUE	0.0285605	81	34	2	0.0588235	0.0246914	GO:0060395	GO:BP	SMAD protein signal transduction	21026	14387
query_1	TRUE	0.0287834	83	34	2	0.0588235	0.0240964	GO:0060419	GO:BP	heart growth	21026	14407
query_1	TRUE	0.0287834	253	34	3	0.0882353	0.0118577	GO:0009913	GO:BP	epidermal cell differentiation	21026	3754
query_1	TRUE	0.0287834	5	34	1	0.0294118	0.2	GO:0061197	GO:BP	fungiform papilla morphogenesis	21026	15078
query_1	TRUE	0.0287834	5	34	1	0.0294118	0.2	GO:0022009	GO:BP	central nervous system vasculogenesis	21026	6531
query_1	TRUE	0.0287834	1462	34	7	0.205882	0.00478796	GO:0042981	GO:BP	regulation of apoptotic process	21026	10372
query_1	TRUE	0.0287834	5	34	1	0.0294118	0.2	GO:0061431	GO:BP	cellular response to methionine	21026	15252
query_1	TRUE	0.0287834	5	34	1	0.0294118	0.2	GO:0021529	GO:BP	spinal cord oligodendrocyte cell differentiation	21026	6081
query_1	TRUE	0.0287834	5	34	1	0.0294118	0.2	GO:1900147	GO:BP	regulation of Schwann cell migration	21026	20171
query_1	TRUE	0.0287834	82	34	2	0.0588235	0.0243902	GO:0042246	GO:BP	tissue regeneration	21026	9960
query_1	TRUE	0.0287834	5	34	1	0.0294118	0.2	GO:2000977	GO:BP	regulation of forebrain neuron differentiation	21026	25777
query_1	TRUE	0.0287834	5	34	1	0.0294118	0.2	GO:0045113	GO:BP	regulation of integrin biosynthetic process	21026	11129
query_1	TRUE	0.0287834	254	34	3	0.0882353	0.011811	GO:0050870	GO:BP	positive regulation of T cell activation	21026	13146
query_1	TRUE	0.0287834	5	34	1	0.0294118	0.2	GO:0071787	GO:BP	endoplasmic reticulum tubular network formation	21026	16677
query_1	TRUE	0.0287834	5	34	1	0.0294118	0.2	GO:0003274	GO:BP	endocardial cushion fusion	21026	1696
query_1	TRUE	0.0287834	5	34	1	0.0294118	0.2	GO:0090156	GO:BP	intracellular sphingolipid homeostasis	21026	17830
query_1	TRUE	0.0287834	5	34	1	0.0294118	0.2	GO:0048818	GO:BP	positive regulation of hair follicle maturation	21026	12896
query_1	TRUE	0.0287834	779	34	5	0.147059	0.00641849	GO:0001932	GO:BP	regulation of protein phosphorylation	21026	544
query_1	TRUE	0.0287834	5	34	1	0.0294118	0.2	GO:1903691	GO:BP	positive regulation of wound healing, spreading of epidermal cells	21026	22868
query_1	TRUE	0.0287834	5	34	1	0.0294118	0.2	GO:0051890	GO:BP	regulation of cardioblast differentiation	21026	13780
query_1	TRUE	0.0287834	5	34	1	0.0294118	0.2	GO:1905550	GO:BP	regulation of protein localization to endoplasmic reticulum	21026	24302
query_1	TRUE	0.0287834	5	34	1	0.0294118	0.2	GO:0035905	GO:BP	ascending aorta development	21026	9251
query_1	TRUE	0.0287834	5	34	1	0.0294118	0.2	GO:0003289	GO:BP	atrial septum primum morphogenesis	21026	1709
query_1	TRUE	0.0287834	5	34	1	0.0294118	0.2	GO:0060023	GO:BP	soft palate development	21026	14079
query_1	TRUE	0.0287834	5	34	1	0.0294118	0.2	GO:0036135	GO:BP	Schwann cell migration	21026	9375
query_1	TRUE	0.0287834	5	34	1	0.0294118	0.2	GO:0003284	GO:BP	septum primum development	21026	1705
query_1	TRUE	0.0287834	5	34	1	0.0294118	0.2	GO:1905949	GO:BP	negative regulation of calcium ion import across plasma membrane	21026	24605
query_1	TRUE	0.0287834	5	34	1	0.0294118	0.2	GO:0072081	GO:BP	specification of nephron tubule identity	21026	16881
query_1	TRUE	0.0287834	5	34	1	0.0294118	0.2	GO:0072047	GO:BP	proximal/distal pattern formation involved in nephron development	21026	16847
query_1	TRUE	0.0287834	5	34	1	0.0294118	0.2	GO:0060266	GO:BP	negative regulation of respiratory burst involved in inflammatory response	21026	14275
query_1	TRUE	0.0287834	5	34	1	0.0294118	0.2	GO:0072049	GO:BP	comma-shaped body morphogenesis	21026	16849
query_1	TRUE	0.0287834	5	34	1	0.0294118	0.2	GO:1990264	GO:BP	peptidyl-tyrosine dephosphorylation involved in inactivation of protein kinase activity	21026	24692
query_1	TRUE	0.0290343	84	34	2	0.0588235	0.0238095	GO:0021872	GO:BP	forebrain generation of neurons	21026	6408
query_1	TRUE	0.0303064	1126	34	7	0.205882	0.0062167	GO:0046983	GO:MF	protein dimerization activity	20246	5745
query_1	TRUE	0.0303311	86	34	2	0.0588235	0.0232558	GO:0014897	GO:BP	striated muscle hypertrophy	21026	4751
query_1	TRUE	0.0308556	263	34	3	0.0882353	0.0114068	GO:1901888	GO:BP	regulation of cell junction assembly	21026	21547
query_1	TRUE	0.0308556	3157	34	11	0.323529	0.00348432	GO:0010605	GO:BP	negative regulation of macromolecule metabolic process	21026	4235
query_1	TRUE	0.0309701	44	34	2	0.0588235	0.0454545	GO:0019213	GO:MF	deacetylase activity	20246	3424
query_1	TRUE	0.0313955	88	34	2	0.0588235	0.0227273	GO:1904892	GO:BP	regulation of receptor signaling pathway via STAT	21026	23811
query_1	TRUE	0.0313955	88	34	2	0.0588235	0.0227273	GO:0014896	GO:BP	muscle hypertrophy	21026	4750
query_1	TRUE	0.0313955	88	34	2	0.0588235	0.0227273	GO:0001843	GO:BP	neural tube closure	21026	498
query_1	TRUE	0.0313955	88	34	2	0.0588235	0.0227273	GO:0008344	GO:BP	adult locomotory behavior	21026	3155
query_1	TRUE	0.0316133	153	29	4	0.137931	0.0261438	REAC:R-HSA-73887	REAC	Death Receptor Signaling	11004	457
query_1	TRUE	0.0316133	444	29	6	0.206897	0.0135135	REAC:R-HSA-5663202	REAC	Diseases of signal transduction by growth factor receptors and second messengers	11004	780
query_1	TRUE	0.0316133	2558	29	15	0.517241	0.00586396	REAC:R-HSA-162582	REAC	Signal Transduction	11004	2229
query_1	TRUE	0.0316133	72	29	3	0.103448	0.0416667	REAC:R-HSA-1980143	REAC	Signaling by NOTCH1	11004	2292
query_1	TRUE	0.0318789	89	34	2	0.0588235	0.0224719	GO:0061515	GO:BP	myeloid cell development	21026	15300
query_1	TRUE	0.0318789	267	34	3	0.0882353	0.011236	GO:0070663	GO:BP	regulation of leukocyte proliferation	21026	16016
query_1	TRUE	0.0318789	89	34	2	0.0588235	0.0224719	GO:0072665	GO:BP	protein localization to vacuole	21026	17251
query_1	TRUE	0.0318789	89	34	2	0.0588235	0.0224719	GO:0060606	GO:BP	tube closure	21026	14571
query_1	TRUE	0.0322432	515	34	4	0.117647	0.00776699	GO:0002683	GO:BP	negative regulation of immune system process	21026	1199
query_1	TRUE	0.0323156	1506	34	7	0.205882	0.00464807	GO:0043067	GO:BP	regulation of programmed cell death	21026	10418
query_1	TRUE	0.0323427	6	34	1	0.0294118	0.166667	GO:1902339	GO:BP	positive regulation of apoptotic process involved in morphogenesis	21026	21920
query_1	TRUE	0.0323427	6	34	1	0.0294118	0.166667	GO:0009886	GO:BP	post-embryonic animal morphogenesis	21026	3731
query_1	TRUE	0.0323427	91	34	2	0.0588235	0.021978	GO:0072091	GO:BP	regulation of stem cell proliferation	21026	16890
query_1	TRUE	0.0323427	6	34	1	0.0294118	0.166667	GO:2000172	GO:BP	regulation of branching morphogenesis of a nerve	21026	25065
query_1	TRUE	0.0323427	519	34	4	0.117647	0.00770713	GO:0080135	GO:BP	regulation of cellular response to stress	21026	17582
query_1	TRUE	0.0323427	6	34	1	0.0294118	0.166667	GO:0140650	GO:BP	radial glia-guided pyramidal neuron migration	21026	19595
query_1	TRUE	0.0323427	6	34	1	0.0294118	0.166667	GO:1904747	GO:BP	positive regulation of apoptotic process involved in development	21026	23692
query_1	TRUE	0.0323427	6	34	1	0.0294118	0.166667	GO:1903976	GO:BP	negative regulation of glial cell migration	21026	23083
query_1	TRUE	0.0323427	90	34	2	0.0588235	0.0222222	GO:2000628	GO:BP	regulation of miRNA metabolic process	21026	25463
query_1	TRUE	0.0323427	518	34	4	0.117647	0.00772201	GO:0008015	GO:BP	blood circulation	21026	3082
query_1	TRUE	0.0323427	6	34	1	0.0294118	0.166667	GO:0003278	GO:BP	apoptotic process involved in heart morphogenesis	21026	1700
query_1	TRUE	0.0323427	91	34	2	0.0588235	0.021978	GO:0015807	GO:BP	L-amino acid transport	21026	4897
query_1	TRUE	0.0323427	6	34	1	0.0294118	0.166667	GO:0060374	GO:BP	mast cell differentiation	21026	14373
query_1	TRUE	0.0323427	91	34	2	0.0588235	0.021978	GO:0051492	GO:BP	regulation of stress fiber assembly	21026	13561
query_1	TRUE	0.0323427	91	34	2	0.0588235	0.021978	GO:0002088	GO:BP	lens development in camera-type eye	21026	672
query_1	TRUE	0.0323427	6	34	1	0.0294118	0.166667	GO:0060789	GO:BP	hair follicle placode formation	21026	14740
query_1	TRUE	0.0323427	6	34	1	0.0294118	0.166667	GO:0051935	GO:BP	glutamate reuptake	21026	13811
query_1	TRUE	0.0323427	6	34	1	0.0294118	0.166667	GO:0043456	GO:BP	regulation of pentose-phosphate shunt	21026	10610
query_1	TRUE	0.0323427	1144	34	6	0.176471	0.00524476	GO:0009628	GO:BP	response to abiotic stimulus	21026	3535
query_1	TRUE	0.0323427	6	34	1	0.0294118	0.166667	GO:0060268	GO:BP	negative regulation of respiratory burst	21026	14277
query_1	TRUE	0.0323427	6	34	1	0.0294118	0.166667	GO:0045112	GO:BP	integrin biosynthetic process	21026	11128
query_1	TRUE	0.0323427	6	34	1	0.0294118	0.166667	GO:0045162	GO:BP	clustering of voltage-gated sodium channels	21026	11151
query_1	TRUE	0.0323427	6	34	1	0.0294118	0.166667	GO:0003166	GO:BP	bundle of His development	21026	1594
query_1	TRUE	0.0323427	6	34	1	0.0294118	0.166667	GO:0045578	GO:BP	negative regulation of B cell differentiation	21026	11267
query_1	TRUE	0.0323427	6	34	1	0.0294118	0.166667	GO:0061196	GO:BP	fungiform papilla development	21026	15077
query_1	TRUE	0.0323427	6	34	1	0.0294118	0.166667	GO:0002023	GO:BP	reduction of food intake in response to dietary excess	21026	623
query_1	TRUE	0.0323427	6	34	1	0.0294118	0.166667	GO:0006207	GO:BP	'de novo' pyrimidine nucleobase biosynthetic process	21026	2027
query_1	TRUE	0.0324133	92	34	2	0.0588235	0.0217391	GO:0045666	GO:BP	positive regulation of neuron differentiation	21026	11355
query_1	TRUE	0.033392	277	34	3	0.0882353	0.0108303	GO:1903039	GO:BP	positive regulation of leukocyte cell-cell adhesion	21026	22400
query_1	TRUE	0.033392	1529	34	7	0.205882	0.00457816	GO:0045934	GO:BP	negative regulation of nucleobase-containing compound metabolic process	21026	11566
query_1	TRUE	0.0335721	94	34	2	0.0588235	0.0212766	GO:0014020	GO:BP	primary neural tube formation	21026	4573
query_1	TRUE	0.0335721	1923	34	8	0.235294	0.00416017	GO:0006915	GO:BP	apoptotic process	21026	2553
query_1	TRUE	0.033786	830	34	5	0.147059	0.0060241	GO:0042325	GO:BP	regulation of phosphorylation	21026	10000
query_1	TRUE	0.0341556	95	34	2	0.0588235	0.0210526	GO:0048640	GO:BP	negative regulation of developmental growth	21026	12731
query_1	TRUE	0.034181	2	34	1	0.0294118	0.5	GO:0038025	GO:MF	reelin receptor activity	20246	5014
query_1	TRUE	0.034181	2	34	1	0.0294118	0.5	GO:0046811	GO:MF	histone deacetylase inhibitor activity	20246	5693
query_1	TRUE	0.034181	2	34	1	0.0294118	0.5	GO:0036505	GO:MF	prosaposin receptor activity	20246	5007
query_1	TRUE	0.034181	2	34	1	0.0294118	0.5	GO:0001156	GO:MF	TFIIIC-class transcription factor complex binding	20246	161
query_1	TRUE	0.034181	2	34	1	0.0294118	0.5	GO:0035851	GO:MF	Krueppel-associated box domain binding	20246	4890
query_1	TRUE	0.0347944	96	34	2	0.0588235	0.0208333	GO:0030512	GO:BP	negative regulation of transforming growth factor beta receptor signaling pathway	21026	6791
query_1	TRUE	0.0353574	284	34	3	0.0882353	0.0105634	GO:0098742	GO:BP	cell-cell adhesion via plasma-membrane adhesion molecules	21026	18618
query_1	TRUE	0.0360848	98	34	2	0.0588235	0.0204082	GO:0051781	GO:BP	positive regulation of cell division	21026	13737
query_1	TRUE	0.0362043	7	34	1	0.0294118	0.142857	GO:0021936	GO:BP	regulation of cerebellar granule cell precursor proliferation	21026	6460
query_1	TRUE	0.0362043	7	34	1	0.0294118	0.142857	GO:0002072	GO:BP	optic cup morphogenesis involved in camera-type eye development	21026	661
query_1	TRUE	0.0362043	7	34	1	0.0294118	0.142857	GO:0070445	GO:BP	regulation of oligodendrocyte progenitor proliferation	21026	15894
query_1	TRUE	0.0362043	7	34	1	0.0294118	0.142857	GO:0021780	GO:BP	glial cell fate specification	21026	6326
query_1	TRUE	0.0362043	7	34	1	0.0294118	0.142857	GO:0021796	GO:BP	cerebral cortex regionalization	21026	6342
query_1	TRUE	0.0362043	7	34	1	0.0294118	0.142857	GO:0003164	GO:BP	His-Purkinje system development	21026	1592
query_1	TRUE	0.0362043	7	34	1	0.0294118	0.142857	GO:0050882	GO:BP	voluntary musculoskeletal movement	21026	13154
query_1	TRUE	0.0362043	7	34	1	0.0294118	0.142857	GO:0021861	GO:BP	forebrain radial glial cell differentiation	21026	6402
query_1	TRUE	0.0362043	7	34	1	0.0294118	0.142857	GO:0071393	GO:BP	cellular response to progesterone stimulus	21026	16415
query_1	TRUE	0.0362043	7	34	1	0.0294118	0.142857	GO:1903753	GO:BP	negative regulation of p38MAPK cascade	21026	22913
query_1	TRUE	0.0362043	7	34	1	0.0294118	0.142857	GO:0045588	GO:BP	positive regulation of gamma-delta T cell differentiation	21026	11277
query_1	TRUE	0.0362043	7	34	1	0.0294118	0.142857	GO:0034165	GO:BP	positive regulation of toll-like receptor 9 signaling pathway	21026	8410
query_1	TRUE	0.0362043	7	34	1	0.0294118	0.142857	GO:0072050	GO:BP	S-shaped body morphogenesis	21026	16850
query_1	TRUE	0.0362043	7	34	1	0.0294118	0.142857	GO:1904690	GO:BP	positive regulation of cytoplasmic translational initiation	21026	23649
query_1	TRUE	0.0362043	7	34	1	0.0294118	0.142857	GO:1905651	GO:BP	regulation of artery morphogenesis	21026	24383
query_1	TRUE	0.0362043	7	34	1	0.0294118	0.142857	GO:1904640	GO:BP	response to methionine	21026	23602
query_1	TRUE	0.0362043	7	34	1	0.0294118	0.142857	GO:1905653	GO:BP	positive regulation of artery morphogenesis	21026	24385
query_1	TRUE	0.0363384	547	34	4	0.117647	0.00731261	GO:0001525	GO:BP	angiogenesis	21026	328
query_1	TRUE	0.0364342	57	26	3	0.115385	0.0526316	WP:WP4879	WP	Overlap between signal transduction pathways contributing to LMNA laminopathies	8752	569
query_1	TRUE	0.0364585	100	34	2	0.0588235	0.02	GO:0008593	GO:BP	regulation of Notch signaling pathway	21026	3188
query_1	TRUE	0.0369332	292	34	3	0.0882353	0.010274	GO:0030336	GO:BP	negative regulation of cell migration	21026	6745
query_1	TRUE	0.0369406	101	34	2	0.0588235	0.019802	GO:0001841	GO:BP	neural tube formation	21026	496
query_1	TRUE	0.0369406	101	34	2	0.0588235	0.019802	GO:0009408	GO:BP	response to heat	21026	3459
query_1	TRUE	0.0369406	101	34	2	0.0588235	0.019802	GO:0110020	GO:BP	regulation of actomyosin structure organization	21026	19091
query_1	TRUE	0.0370571	293	34	3	0.0882353	0.0102389	GO:0090596	GO:BP	sensory organ morphogenesis	21026	18119
query_1	TRUE	0.0373054	62	26	3	0.115385	0.0483871	WP:WP5180	WP	DYRK1A involvement regarding cell proliferation in brain development	8752	702
query_1	TRUE	0.0380305	296	34	3	0.0882353	0.0101351	GO:0051402	GO:BP	neuron apoptotic process	21026	13509
query_1	TRUE	0.0381257	103	34	2	0.0588235	0.0194175	GO:0045639	GO:BP	positive regulation of myeloid cell differentiation	21026	11328
query_1	TRUE	0.0381257	103	34	2	0.0588235	0.0194175	GO:0032231	GO:BP	regulation of actin filament bundle assembly	21026	7367
query_1	TRUE	0.0384994	1987	34	8	0.235294	0.00402617	GO:0012501	GO:BP	programmed cell death	21026	4551
query_1	TRUE	0.0384994	559	34	4	0.117647	0.00715564	GO:0030335	GO:BP	positive regulation of cell migration	21026	6744
query_1	TRUE	0.0388882	1991	34	8	0.235294	0.00401808	GO:0008219	GO:BP	cell death	21026	3132
query_1	TRUE	0.0392075	8	34	1	0.0294118	0.125	GO:0003149	GO:BP	membranous septum morphogenesis	21026	1579
query_1	TRUE	0.0392075	8	34	1	0.0294118	0.125	GO:0032909	GO:BP	regulation of transforming growth factor beta2 production	21026	7844
query_1	TRUE	0.0392075	8	34	1	0.0294118	0.125	GO:0019856	GO:BP	pyrimidine nucleobase biosynthetic process	21026	6020
query_1	TRUE	0.0392075	8	34	1	0.0294118	0.125	GO:0046645	GO:BP	positive regulation of gamma-delta T cell activation	21026	12117
query_1	TRUE	0.0392075	106	34	2	0.0588235	0.0188679	GO:0006835	GO:BP	dicarboxylic acid transport	21026	2497
query_1	TRUE	0.0392075	8	34	1	0.0294118	0.125	GO:0003344	GO:BP	pericardium morphogenesis	21026	1762
query_1	TRUE	0.0392075	8	34	1	0.0294118	0.125	GO:0046877	GO:BP	regulation of saliva secretion	21026	12245
query_1	TRUE	0.0392075	1227	34	6	0.176471	0.00488998	GO:0006468	GO:BP	protein phosphorylation	21026	2199
query_1	TRUE	0.0392075	105	34	2	0.0588235	0.0190476	GO:0043500	GO:BP	muscle adaptation	21026	10641
query_1	TRUE	0.0392075	8	34	1	0.0294118	0.125	GO:0032906	GO:BP	transforming growth factor beta2 production	21026	7841
query_1	TRUE	0.0392075	106	34	2	0.0588235	0.0188679	GO:0010717	GO:BP	regulation of epithelial to mesenchymal transition	21026	4326
query_1	TRUE	0.0392075	8	34	1	0.0294118	0.125	GO:0033601	GO:BP	positive regulation of mammary gland epithelial cell proliferation	21026	8247
query_1	TRUE	0.0392075	106	34	2	0.0588235	0.0188679	GO:0010586	GO:BP	miRNA metabolic process	21026	4217
query_1	TRUE	0.0392075	8	34	1	0.0294118	0.125	GO:0061004	GO:BP	pattern specification involved in kidney development	21026	14912
query_1	TRUE	0.0392075	8	34	1	0.0294118	0.125	GO:0014012	GO:BP	peripheral nervous system axon regeneration	21026	4565
query_1	TRUE	0.0392075	8	34	1	0.0294118	0.125	GO:0072048	GO:BP	renal system pattern specification	21026	16848
query_1	TRUE	0.0392075	8	34	1	0.0294118	0.125	GO:0070444	GO:BP	oligodendrocyte progenitor proliferation	21026	15893
query_1	TRUE	0.0392075	8	34	1	0.0294118	0.125	GO:0061343	GO:BP	cell adhesion involved in heart morphogenesis	21026	15207
query_1	TRUE	0.0392075	8	34	1	0.0294118	0.125	GO:0060264	GO:BP	regulation of respiratory burst involved in inflammatory response	21026	14273
query_1	TRUE	0.0392075	568	34	4	0.117647	0.00704225	GO:0009611	GO:BP	response to wounding	21026	3525
query_1	TRUE	0.0392075	8	34	1	0.0294118	0.125	GO:0060022	GO:BP	hard palate development	21026	14078
query_1	TRUE	0.0392075	105	34	2	0.0588235	0.0190476	GO:0060840	GO:BP	artery development	21026	14770
query_1	TRUE	0.0392075	302	34	3	0.0882353	0.00993377	GO:0001666	GO:BP	response to hypoxia	21026	375
query_1	TRUE	0.0392075	8	34	1	0.0294118	0.125	GO:0072282	GO:BP	metanephric nephron tubule morphogenesis	21026	17078
query_1	TRUE	0.0393934	107	34	2	0.0588235	0.0186916	GO:0007631	GO:BP	feeding behavior	21026	3073
query_1	TRUE	0.0398739	884	34	5	0.147059	0.00565611	GO:0044093	GO:BP	positive regulation of molecular function	21026	10818
query_1	TRUE	0.0398739	108	34	2	0.0588235	0.0185185	GO:0043149	GO:BP	stress fiber assembly	21026	10457
query_1	TRUE	0.0398739	108	34	2	0.0588235	0.0185185	GO:0030038	GO:BP	contractile actin filament bundle assembly	21026	6628
query_1	TRUE	0.0398739	108	34	2	0.0588235	0.0185185	GO:0003279	GO:BP	cardiac septum development	21026	1701
query_1	TRUE	0.0402535	308	34	3	0.0882353	0.00974026	GO:2000146	GO:BP	negative regulation of cell motility	21026	25055
query_1	TRUE	0.0404103	109	34	2	0.0588235	0.0183486	GO:0021549	GO:BP	cerebellum development	21026	6101
query_1	TRUE	0.0404103	109	34	2	0.0588235	0.0183486	GO:1990266	GO:BP	neutrophil migration	21026	24693
query_1	TRUE	0.0413331	2029	34	8	0.235294	0.00394283	GO:0032879	GO:BP	regulation of localization	21026	7819
query_1	TRUE	0.0421883	9	34	1	0.0294118	0.111111	GO:0007220	GO:BP	Notch receptor processing	21026	2761
query_1	TRUE	0.0421883	316	34	3	0.0882353	0.00949367	GO:0036293	GO:BP	response to decreased oxygen levels	21026	9457
query_1	TRUE	0.0421883	9	34	1	0.0294118	0.111111	GO:0038133	GO:BP	ERBB2-ERBB3 signaling pathway	21026	9633
query_1	TRUE	0.0421883	9	34	1	0.0294118	0.111111	GO:2000678	GO:BP	negative regulation of transcription regulatory region DNA binding	21026	25504
query_1	TRUE	0.0421883	9	34	1	0.0294118	0.111111	GO:0032873	GO:BP	negative regulation of stress-activated MAPK cascade	21026	7813
query_1	TRUE	0.0421883	9	34	1	0.0294118	0.111111	GO:0051901	GO:BP	positive regulation of mitochondrial depolarization	21026	13791
query_1	TRUE	0.0421883	9	34	1	0.0294118	0.111111	GO:1905665	GO:BP	positive regulation of calcium ion import across plasma membrane	21026	24391
query_1	TRUE	0.0421883	9	34	1	0.0294118	0.111111	GO:0090119	GO:BP	vesicle-mediated cholesterol transport	21026	17799
query_1	TRUE	0.0421883	9	34	1	0.0294118	0.111111	GO:2000980	GO:BP	regulation of inner ear receptor cell differentiation	21026	25780
query_1	TRUE	0.0421883	587	34	4	0.117647	0.00681431	GO:2000147	GO:BP	positive regulation of cell motility	21026	25056
query_1	TRUE	0.0421883	9	34	1	0.0294118	0.111111	GO:0003330	GO:BP	regulation of extracellular matrix constituent secretion	21026	1748
query_1	TRUE	0.0421883	9	34	1	0.0294118	0.111111	GO:0060215	GO:BP	primitive hemopoiesis	21026	14231
query_1	TRUE	0.0421883	9	34	1	0.0294118	0.111111	GO:0044848	GO:BP	biological phase	21026	11042
query_1	TRUE	0.0421883	9	34	1	0.0294118	0.111111	GO:0099612	GO:BP	protein localization to axon	21026	18913
query_1	TRUE	0.0421883	9	34	1	0.0294118	0.111111	GO:0045792	GO:BP	negative regulation of cell size	21026	11458
query_1	TRUE	0.0421883	9	34	1	0.0294118	0.111111	GO:0048819	GO:BP	regulation of hair follicle maturation	21026	12897
query_1	TRUE	0.0421883	9	34	1	0.0294118	0.111111	GO:0045631	GO:BP	regulation of mechanoreceptor differentiation	21026	11320
query_1	TRUE	0.0421883	9	34	1	0.0294118	0.111111	GO:1902031	GO:BP	regulation of NADP metabolic process	21026	21667
query_1	TRUE	0.0421883	9	34	1	0.0294118	0.111111	GO:0045607	GO:BP	regulation of inner ear auditory receptor cell differentiation	21026	11296
query_1	TRUE	0.0421883	113	34	2	0.0588235	0.0176991	GO:0001708	GO:BP	cell fate specification	21026	398
query_1	TRUE	0.0421883	9	34	1	0.0294118	0.111111	GO:0062043	GO:BP	positive regulation of cardiac epithelial to mesenchymal transition	21026	15577
query_1	TRUE	0.0421883	9	34	1	0.0294118	0.111111	GO:0045586	GO:BP	regulation of gamma-delta T cell differentiation	21026	11275
query_1	TRUE	0.0421883	9	34	1	0.0294118	0.111111	GO:0044851	GO:BP	hair cycle phase	21026	11045
query_1	TRUE	0.0425304	114	34	2	0.0588235	0.0175439	GO:0042752	GO:BP	regulation of circadian rhythm	21026	10252
query_1	TRUE	0.0429084	320	34	3	0.0882353	0.009375	GO:0019216	GO:BP	regulation of lipid metabolic process	21026	5563
query_1	TRUE	0.0430672	115	34	2	0.0588235	0.0173913	GO:0022904	GO:BP	respiratory electron transport chain	21026	6598
query_1	TRUE	0.0430672	115	34	2	0.0588235	0.0173913	GO:0002065	GO:BP	columnar/cuboidal epithelial cell differentiation	21026	654
query_1	TRUE	0.0432251	3	34	1	0.0294118	0.333333	GO:0001003	GO:MF	RNA polymerase III type 2 promoter sequence-specific DNA binding	20246	126
query_1	TRUE	0.0432251	3	34	1	0.0294118	0.333333	GO:0080084	GO:MF	5S rDNA binding	20246	8250
query_1	TRUE	0.0432251	3	34	1	0.0294118	0.333333	GO:0001002	GO:MF	RNA polymerase III type 1 promoter sequence-specific DNA binding	20246	125
query_1	TRUE	0.0432251	59	34	2	0.0588235	0.0338983	GO:0070888	GO:MF	E-box binding	20246	8098
query_1	TRUE	0.0432251	3	34	1	0.0294118	0.333333	GO:0001025	GO:MF	RNA polymerase III general transcription initiation factor binding	20246	132
query_1	TRUE	0.0433937	322	34	3	0.0882353	0.00931677	GO:0001822	GO:BP	kidney development	21026	477
query_1	TRUE	0.0433937	322	34	3	0.0882353	0.00931677	GO:0051047	GO:BP	positive regulation of secretion	21026	13284
query_1	TRUE	0.04426	117	34	2	0.0588235	0.017094	GO:0099587	GO:BP	inorganic ion import across plasma membrane	21026	18901
query_1	TRUE	0.04426	117	34	2	0.0588235	0.017094	GO:0098659	GO:BP	inorganic cation import across plasma membrane	21026	18566
query_1	TRUE	0.0443154	2070	34	8	0.235294	0.00386473	GO:0006955	GO:BP	immune response	21026	2575
query_1	TRUE	0.0446033	326	34	3	0.0882353	0.00920245	GO:0040013	GO:BP	negative regulation of locomotion	21026	9810
query_1	TRUE	0.0449192	602	34	4	0.117647	0.00664452	GO:0003013	GO:BP	circulatory system process	21026	1462
query_1	TRUE	0.0451085	603	34	4	0.117647	0.0066335	GO:0040017	GO:BP	positive regulation of locomotion	21026	9814
query_1	TRUE	0.0451491	328	34	3	0.0882353	0.00914634	GO:0022409	GO:BP	positive regulation of cell-cell adhesion	21026	6568
query_1	TRUE	0.0451491	119	34	2	0.0588235	0.0168067	GO:0022037	GO:BP	metencephalon development	21026	6557
query_1	TRUE	0.0451491	10	34	1	0.0294118	0.1	GO:0021932	GO:BP	hindbrain radial glia guided cell migration	21026	6456
query_1	TRUE	0.0451491	10	34	1	0.0294118	0.1	GO:0061626	GO:BP	pharyngeal arch artery morphogenesis	21026	15378
query_1	TRUE	0.0451491	10	34	1	0.0294118	0.1	GO:0062042	GO:BP	regulation of cardiac epithelial to mesenchymal transition	21026	15576
query_1	TRUE	0.0451491	10	34	1	0.0294118	0.1	GO:0002536	GO:BP	respiratory burst involved in inflammatory response	21026	1055
query_1	TRUE	0.0451491	10	34	1	0.0294118	0.1	GO:0070303	GO:BP	negative regulation of stress-activated protein kinase signaling cascade	21026	15822
query_1	TRUE	0.0451491	10	34	1	0.0294118	0.1	GO:0046643	GO:BP	regulation of gamma-delta T cell activation	21026	12115
query_1	TRUE	0.0451491	10	34	1	0.0294118	0.1	GO:0060052	GO:BP	neurofilament cytoskeleton organization	21026	14108
query_1	TRUE	0.0451491	10	34	1	0.0294118	0.1	GO:1904688	GO:BP	regulation of cytoplasmic translational initiation	21026	23647
query_1	TRUE	0.0451491	10	34	1	0.0294118	0.1	GO:0051292	GO:BP	nuclear pore complex assembly	21026	13442
query_1	TRUE	0.0451491	10	34	1	0.0294118	0.1	GO:0051933	GO:BP	amino acid neurotransmitter reuptake	21026	13809
query_1	TRUE	0.0451491	10	34	1	0.0294118	0.1	GO:1901838	GO:BP	positive regulation of transcription of nucleolar large rRNA by RNA polymerase I	21026	21500
query_1	TRUE	0.0451491	10	34	1	0.0294118	0.1	GO:0072173	GO:BP	metanephric tubule morphogenesis	21026	16970
query_1	TRUE	0.0451491	10	34	1	0.0294118	0.1	GO:1903689	GO:BP	regulation of wound healing, spreading of epidermal cells	21026	22866
query_1	TRUE	0.0451491	10	34	1	0.0294118	0.1	GO:0043587	GO:BP	tongue morphogenesis	21026	10694
query_1	TRUE	0.0452457	331	34	3	0.0882353	0.00906344	GO:0051251	GO:BP	positive regulation of lymphocyte activation	21026	13416
query_1	TRUE	0.0452457	331	34	3	0.0882353	0.00906344	GO:0030111	GO:BP	regulation of Wnt signaling pathway	21026	6648
query_1	TRUE	0.0457693	121	34	2	0.0588235	0.0165289	GO:0045582	GO:BP	positive regulation of T cell differentiation	21026	11271
query_1	TRUE	0.0464196	613	34	4	0.117647	0.00652529	GO:0071396	GO:BP	cellular response to lipid	21026	16418
query_1	TRUE	0.0470253	123	34	2	0.0588235	0.0162602	GO:0007265	GO:BP	Ras protein signal transduction	21026	2779
query_1	TRUE	0.0470253	123	34	2	0.0588235	0.0162602	GO:0072089	GO:BP	stem cell proliferation	21026	16888
query_1	TRUE	0.0472491	617	34	4	0.117647	0.00648298	GO:0051046	GO:BP	regulation of secretion	21026	13283
query_1	TRUE	0.0476813	4	34	1	0.0294118	0.25	GO:0002947	GO:CC	tumor necrosis factor receptor superfamily complex	22149	192
query_1	TRUE	0.0476813	79	34	2	0.0588235	0.0253165	GO:0060170	GO:CC	ciliary membrane	22149	2212
query_1	TRUE	0.0476813	79	34	2	0.0588235	0.0253165	GO:0017053	GO:CC	transcription repressor complex	22149	758
query_1	TRUE	0.0481983	340	34	3	0.0882353	0.00882353	GO:0048545	GO:BP	response to steroid hormone	21026	12659
query_1	TRUE	0.0483783	126	34	2	0.0588235	0.015873	GO:0002698	GO:BP	negative regulation of immune effector process	21026	1214
query_1	TRUE	0.0483783	11	34	1	0.0294118	0.0909091	GO:0097090	GO:BP	presynaptic membrane organization	21026	18246
query_1	TRUE	0.0483783	11	34	1	0.0294118	0.0909091	GO:1904181	GO:BP	positive regulation of membrane depolarization	21026	23235
query_1	TRUE	0.0483783	11	34	1	0.0294118	0.0909091	GO:0003357	GO:BP	noradrenergic neuron differentiation	21026	1775
query_1	TRUE	0.0483783	11	34	1	0.0294118	0.0909091	GO:0060075	GO:BP	regulation of resting membrane potential	21026	14129
query_1	TRUE	0.0483783	11	34	1	0.0294118	0.0909091	GO:0060900	GO:BP	embryonic camera-type eye formation	21026	14816
query_1	TRUE	0.0483783	11	34	1	0.0294118	0.0909091	GO:0035022	GO:BP	positive regulation of Rac protein signal transduction	21026	8700
query_1	TRUE	0.0483783	11	34	1	0.0294118	0.0909091	GO:2000347	GO:BP	positive regulation of hepatocyte proliferation	21026	25226
query_1	TRUE	0.0483783	11	34	1	0.0294118	0.0909091	GO:0060020	GO:BP	Bergmann glial cell differentiation	21026	14076
query_1	TRUE	0.0483783	11	34	1	0.0294118	0.0909091	GO:2000672	GO:BP	negative regulation of motor neuron apoptotic process	21026	25498
query_1	TRUE	0.0483783	11	34	1	0.0294118	0.0909091	GO:1904672	GO:BP	regulation of somatic stem cell population maintenance	21026	23633
query_1	TRUE	0.0483783	126	34	2	0.0588235	0.015873	GO:0022900	GO:BP	electron transport chain	21026	6597
query_1	TRUE	0.0487844	5	34	1	0.0294118	0.2	GO:0000938	GO:CC	GARP complex	22149	128
query_1	TRUE	0.0487844	16936	34	32	0.941176	0.00188947	GO:0043226	GO:CC	organelle	22149	1840
query_1	TRUE	0.0487844	5	34	1	0.0294118	0.2	GO:0098826	GO:CC	endoplasmic reticulum tubular network membrane	22149	3198
query_1	TRUE	0.0487844	5	34	1	0.0294118	0.2	GO:0005851	GO:CC	eukaryotic translation initiation factor 2B complex	22149	382
query_1	TRUE	0.048831	127	34	2	0.0588235	0.015748	GO:0006413	GO:BP	translational initiation	21026	2163
query_1	TRUE	0.048831	1320	34	6	0.176471	0.00454545	GO:0016310	GO:BP	phosphorylation	21026	5173
query_1	TRUE	0.048831	956	34	5	0.147059	0.00523013	GO:0019220	GO:BP	regulation of phosphate metabolic process	21026	5567
query_1	TRUE	0.048831	127	34	2	0.0588235	0.015748	GO:0003231	GO:BP	cardiac ventricle development	21026	1659
query_1	TRUE	0.0489361	957	34	5	0.147059	0.00522466	GO:0051174	GO:BP	regulation of phosphorus metabolic process	21026	13374
query_1	TRUE	0.0489643	345	34	3	0.0882353	0.00869565	GO:0015980	GO:BP	energy derivation by oxidation of organic compounds	21026	5036
query_1	TRUE	0.0490999	629	34	4	0.117647	0.0063593	GO:0007169	GO:BP	cell surface receptor protein tyrosine kinase signaling pathway	21026	2720
