# Supplementary material for: Promoter Methylation–Expression Coupling of Gliogenesis Genes in IDH-Wildtype Glioblastoma: Longitudinal Analysis and Prognostic Value
Source: Int J Mol Sci. 2026 Jan 22;27(2):1112. doi: 10.3390/ijms27021112 (PMC12841690; doi:10.3390/ijms27021112)
Supplement: Supplementary file 1 [file ijms-27-01112-s001.zip › Table S14B. Gene Ontology Biological Process enrichment for hypomethylated stage-significant promoters.xlsx]

## Sheet: Table S14B
query	significant	p_value	term_size	query_size	intersection_size	precision	recall	term_id	source	term_name	effective_domain_size	source_order	parents
query_1	TRUE	2.84016e-35	352	26	23	0.884615	0.0653409	GO:0042063	GO:BP	gliogenesis	21026	9858
query_1	TRUE	4.01536e-26	264	26	18	0.692308	0.0681818	GO:0010001	GO:BP	glial cell differentiation	21026	3807
query_1	TRUE	1.56782e-23	1771	26	25	0.961538	0.0141163	GO:0022008	GO:BP	neurogenesis	21026	6530
query_1	TRUE	1.82494e-19	2604	26	25	0.961538	0.00960061	GO:0007399	GO:BP	nervous system development	21026	2884
query_1	TRUE	1.39861e-15	1061	26	18	0.692308	0.0169651	GO:0007417	GO:BP	central nervous system development	21026	2898
query_1	TRUE	7.45702e-15	4053	26	25	0.961538	0.00616827	GO:0048731	GO:BP	system development	21026	12821
query_1	TRUE	5.32358e-14	4438	26	25	0.961538	0.00563317	GO:0048869	GO:BP	cellular developmental process	21026	12943
query_1	TRUE	5.32358e-14	4437	26	25	0.961538	0.00563444	GO:0030154	GO:BP	cell differentiation	21026	6654
query_1	TRUE	7.1352e-14	134	26	10	0.384615	0.0746269	GO:0021782	GO:BP	glial cell development	21026	6328
query_1	TRUE	2.03606e-13	4727	26	25	0.961538	0.00528877	GO:0007275	GO:BP	multicellular organism development	21026	2788
query_1	TRUE	3.3817e-12	2876	26	21	0.807692	0.00730181	GO:0048468	GO:BP	cell development	21026	12602
query_1	TRUE	6.10576e-11	5997	26	25	0.961538	0.00416875	GO:0048856	GO:BP	anatomical structure development	21026	12931
query_1	TRUE	7.49672e-11	109	26	8	0.307692	0.0733945	GO:0048709	GO:BP	oligodendrocyte differentiation	21026	12799
query_1	TRUE	8.02818e-11	1451	26	16	0.615385	0.0110269	GO:0030182	GO:BP	neuron differentiation	21026	6666
query_1	TRUE	1.79708e-10	1536	26	16	0.615385	0.0104167	GO:0048699	GO:BP	generation of neurons	21026	12789
query_1	TRUE	4.07205e-10	6553	26	25	0.961538	0.00381505	GO:0032502	GO:BP	developmental process	21026	7558
query_1	TRUE	1.10083e-09	157	26	8	0.307692	0.0509554	GO:0042552	GO:BP	myelination	21026	10150
query_1	TRUE	1.10083e-09	159	26	8	0.307692	0.0503145	GO:0008366	GO:BP	axon ensheathment	21026	3171
query_1	TRUE	1.10083e-09	159	26	8	0.307692	0.0503145	GO:0007272	GO:BP	ensheathment of neurons	21026	2786
query_1	TRUE	3.45311e-09	106	26	7	0.269231	0.0660377	GO:0014013	GO:BP	regulation of gliogenesis	21026	4566
query_1	TRUE	4.74427e-09	7322	26	25	0.961538	0.00341437	GO:0032501	GO:BP	multicellular organismal process	21026	7557
query_1	TRUE	7.61388e-09	2015	26	16	0.615385	0.00794045	GO:0008283	GO:BP	cell population proliferation	21026	3136
query_1	TRUE	3.10497e-08	378	26	9	0.346154	0.0238095	GO:0050767	GO:BP	regulation of neurogenesis	21026	13070
query_1	TRUE	3.87514e-08	754	26	11	0.423077	0.0145889	GO:0007420	GO:BP	brain development	21026	2901
query_1	TRUE	7.51594e-08	806	26	11	0.423077	0.0136476	GO:0060322	GO:BP	head development	21026	14325
query_1	TRUE	1.02303e-07	42	26	5	0.192308	0.119048	GO:0014014	GO:BP	negative regulation of gliogenesis	21026	4567
query_1	TRUE	1.1722e-07	847	26	11	0.423077	0.012987	GO:0060284	GO:BP	regulation of cell development	21026	14292
query_1	TRUE	1.35003e-07	457	26	9	0.346154	0.0196937	GO:0051960	GO:BP	regulation of nervous system development	21026	13835
query_1	TRUE	3.10733e-07	3085	26	17	0.653846	0.00551053	GO:0048513	GO:BP	animal organ development	21026	12631
query_1	TRUE	4.1148e-07	1238	26	12	0.461538	0.00969305	GO:0060429	GO:BP	epithelium development	21026	14416
query_1	TRUE	6.71849e-07	134	26	6	0.230769	0.0447761	GO:0050768	GO:BP	negative regulation of neurogenesis	21026	13071
query_1	TRUE	8.83407e-07	141	26	6	0.230769	0.0425532	GO:0051961	GO:BP	negative regulation of nervous system development	21026	13836
query_1	TRUE	9.49754e-07	2032	26	14	0.538462	0.00688976	GO:0009888	GO:BP	tissue development	21026	3733
query_1	TRUE	1.02201e-06	1685	26	13	0.5	0.00771513	GO:0042127	GO:BP	regulation of cell population proliferation	21026	9890
query_1	TRUE	1.26301e-06	267	26	7	0.269231	0.0262172	GO:0010721	GO:BP	negative regulation of cell development	21026	4330
query_1	TRUE	1.3316e-06	423	26	8	0.307692	0.0189125	GO:0030900	GO:BP	forebrain development	21026	6919
query_1	TRUE	1.52378e-06	1418	26	12	0.461538	0.00846262	GO:2000026	GO:BP	regulation of multicellular organismal development	21026	24952
query_1	TRUE	1.77635e-06	284	26	7	0.269231	0.0246479	GO:0021537	GO:BP	telencephalon development	21026	6089
query_1	TRUE	2.46308e-06	1177	26	11	0.423077	0.00934579	GO:0048666	GO:BP	neuron development	21026	12757
query_1	TRUE	2.62434e-06	86	26	5	0.192308	0.0581395	GO:0048708	GO:BP	astrocyte differentiation	21026	12798
query_1	TRUE	3.42464e-06	2713	26	15	0.576923	0.00552893	GO:0009653	GO:BP	anatomical structure morphogenesis	21026	3557
query_1	TRUE	4.32104e-06	1576	26	12	0.461538	0.00761421	GO:0045595	GO:BP	regulation of cell differentiation	21026	11284
query_1	TRUE	7.22756e-06	1023	26	10	0.384615	0.00977517	GO:0031175	GO:BP	neuron projection development	21026	7049
query_1	TRUE	8.15946e-06	363	26	7	0.269231	0.0192837	GO:0043010	GO:BP	camera-type eye development	21026	10385
query_1	TRUE	8.17885e-06	43	26	4	0.153846	0.0930233	GO:0014044	GO:BP	Schwann cell development	21026	4594
query_1	TRUE	1.25625e-05	48	26	4	0.153846	0.0833333	GO:0014003	GO:BP	oligodendrocyte development	21026	4556
query_1	TRUE	1.30746e-05	1101	26	10	0.384615	0.00908265	GO:0035295	GO:BP	tube development	21026	8887
query_1	TRUE	1.42253e-05	50	26	4	0.153846	0.08	GO:0014037	GO:BP	Schwann cell differentiation	21026	4587
query_1	TRUE	1.59556e-05	13	26	3	0.115385	0.230769	GO:0061029	GO:BP	eyelid development in camera-type eye	21026	14930
query_1	TRUE	1.59556e-05	1135	26	10	0.384615	0.00881057	GO:0009790	GO:BP	embryo development	21026	3662
query_1	TRUE	1.59556e-05	13	26	3	0.115385	0.230769	GO:0021781	GO:BP	glial cell fate commitment	21026	6327
query_1	TRUE	1.67678e-05	415	26	7	0.269231	0.0168675	GO:0001654	GO:BP	eye development	21026	366
query_1	TRUE	1.67678e-05	620	26	8	0.307692	0.0129032	GO:0048598	GO:BP	embryonic morphogenesis	21026	12698
query_1	TRUE	1.67678e-05	5390	26	19	0.730769	0.00352505	GO:0080090	GO:BP	regulation of primary metabolic process	21026	17565
query_1	TRUE	1.6866e-05	419	26	7	0.269231	0.0167064	GO:0150063	GO:BP	visual system development	21026	19858
query_1	TRUE	1.6866e-05	624	26	8	0.307692	0.0128205	GO:0007423	GO:BP	sensory organ development	21026	2904
query_1	TRUE	1.78094e-05	14	26	3	0.115385	0.214286	GO:0060019	GO:BP	radial glial cell differentiation	21026	14075
query_1	TRUE	1.78094e-05	879	26	9	0.346154	0.0102389	GO:0035239	GO:BP	tube morphogenesis	21026	8855
query_1	TRUE	1.78914e-05	426	26	7	0.269231	0.0164319	GO:0048880	GO:BP	sensory system development	21026	12951
query_1	TRUE	2.08251e-05	58	26	4	0.153846	0.0689655	GO:0014009	GO:BP	glial cell proliferation	21026	4562
query_1	TRUE	2.5523e-05	16	26	3	0.115385	0.1875	GO:0060253	GO:BP	negative regulation of glial cell proliferation	21026	14262
query_1	TRUE	2.5523e-05	925	26	9	0.346154	0.00972973	GO:0051093	GO:BP	negative regulation of developmental process	21026	13315
query_1	TRUE	2.55844e-05	62	26	4	0.153846	0.0645161	GO:0008347	GO:BP	glial cell migration	21026	3158
query_1	TRUE	2.55844e-05	671	26	8	0.307692	0.0119225	GO:0045596	GO:BP	negative regulation of cell differentiation	21026	11285
query_1	TRUE	3.0046e-05	1588	26	11	0.423077	0.00692695	GO:0120036	GO:BP	plasma membrane bounded cell projection organization	21026	19210
query_1	TRUE	3.0046e-05	689	26	8	0.307692	0.011611	GO:0071363	GO:BP	cellular response to growth factor stimulus	21026	16385
query_1	TRUE	3.50742e-05	970	26	9	0.346154	0.00927835	GO:0007167	GO:BP	enzyme-linked receptor protein signaling pathway	21026	2718
query_1	TRUE	3.7822e-05	1631	26	11	0.423077	0.00674433	GO:0030030	GO:BP	cell projection organization	21026	6621
query_1	TRUE	4.03803e-05	721	26	8	0.307692	0.0110957	GO:0070848	GO:BP	response to growth factor	21026	16112
query_1	TRUE	4.18082e-05	996	26	9	0.346154	0.00903614	GO:0000902	GO:BP	cell morphogenesis	21026	238
query_1	TRUE	5.06162e-05	746	26	8	0.307692	0.0107239	GO:0030855	GO:BP	epithelial cell differentiation	21026	6901
query_1	TRUE	5.27234e-05	1697	26	11	0.423077	0.00648203	GO:0045893	GO:BP	positive regulation of DNA-templated transcription	21026	11529
query_1	TRUE	5.27234e-05	1699	26	11	0.423077	0.0064744	GO:1902680	GO:BP	positive regulation of RNA biosynthetic process	21026	22130
query_1	TRUE	5.30076e-05	77	26	4	0.153846	0.0519481	GO:0045685	GO:BP	regulation of glial cell differentiation	21026	11371
query_1	TRUE	5.66744e-05	1042	26	9	0.346154	0.00863724	GO:0009887	GO:BP	animal organ morphogenesis	21026	3732
query_1	TRUE	7.07892e-05	344	26	6	0.230769	0.0174419	GO:0141091	GO:BP	transforming growth factor beta receptor superfamily signaling pathway	21026	19761
query_1	TRUE	7.81733e-05	1087	26	9	0.346154	0.00827967	GO:0051241	GO:BP	negative regulation of multicellular organismal process	21026	13409
query_1	TRUE	9.39251e-05	90	26	4	0.153846	0.0444444	GO:0007422	GO:BP	peripheral nervous system development	21026	2903
query_1	TRUE	9.42576e-05	364	26	6	0.230769	0.0164835	GO:0007178	GO:BP	cell surface receptor protein serine/threonine kinase signaling pathway	21026	2727
query_1	TRUE	0.000102255	1835	26	11	0.423077	0.00599455	GO:0051254	GO:BP	positive regulation of RNA metabolic process	21026	13419
query_1	TRUE	0.000103887	208	26	5	0.192308	0.0240385	GO:0033002	GO:BP	muscle cell proliferation	21026	7914
query_1	TRUE	0.00010627	94	26	4	0.153846	0.0425532	GO:0060021	GO:BP	roof of mouth development	21026	14077
query_1	TRUE	0.000130255	605	26	7	0.269231	0.0115702	GO:0007507	GO:BP	heart development	21026	2979
query_1	TRUE	0.000131581	30	26	3	0.115385	0.1	GO:0032292	GO:BP	peripheral nervous system axon ensheathment	21026	7414
query_1	TRUE	0.000131581	30	26	3	0.115385	0.1	GO:0022011	GO:BP	myelination in peripheral nervous system	21026	6533
query_1	TRUE	0.000138465	614	26	7	0.269231	0.0114007	GO:0048729	GO:BP	tissue morphogenesis	21026	12819
query_1	TRUE	0.000154098	1199	26	9	0.346154	0.00750626	GO:0048646	GO:BP	anatomical structure formation involved in morphogenesis	21026	12737
query_1	TRUE	0.000170376	33	26	3	0.115385	0.0909091	GO:0048566	GO:BP	embryonic digestive tract development	21026	12671
query_1	TRUE	0.00021924	3409	26	14	0.538462	0.00410678	GO:0006355	GO:BP	regulation of DNA-templated transcription	21026	2124
query_1	TRUE	0.000231571	2457	26	12	0.461538	0.004884	GO:0050793	GO:BP	regulation of developmental process	21026	13089
query_1	TRUE	0.000231571	3428	26	14	0.538462	0.00408401	GO:2001141	GO:BP	regulation of RNA biosynthetic process	21026	25908
query_1	TRUE	0.00024012	2036	26	11	0.423077	0.00540275	GO:0045935	GO:BP	positive regulation of nucleobase-containing compound metabolic process	21026	11567
query_1	TRUE	0.00024012	441	26	6	0.230769	0.0136054	GO:0050673	GO:BP	epithelial cell proliferation	21026	13036
query_1	TRUE	0.000245609	38	26	3	0.115385	0.0789474	GO:0060251	GO:BP	regulation of glial cell proliferation	21026	14260
query_1	TRUE	0.000246414	8999	26	22	0.846154	0.00244472	GO:0050896	GO:BP	response to stimulus	21026	13167
query_1	TRUE	0.000246414	2956	26	13	0.5	0.00439783	GO:0051239	GO:BP	regulation of multicellular organismal process	21026	13407
query_1	TRUE	0.000296198	268	26	5	0.192308	0.0186567	GO:0090092	GO:BP	regulation of transmembrane receptor protein serine/threonine kinase signaling pathway	21026	17778
query_1	TRUE	0.000320689	1404	26	10	0.384615	0.00712251	GO:0000785	GO:CC	chromatin	22149	89
query_1	TRUE	0.000320907	3549	26	14	0.538462	0.00394477	GO:0006351	GO:BP	DNA-templated transcription	21026	2120
query_1	TRUE	0.000349362	2578	26	12	0.461538	0.00465477	GO:0006357	GO:BP	regulation of transcription by RNA polymerase II	21026	2126
query_1	TRUE	0.000367069	2593	26	12	0.461538	0.00462784	GO:0010557	GO:BP	positive regulation of macromolecule biosynthetic process	21026	4193
query_1	TRUE	0.000436138	47	26	3	0.115385	0.0638298	GO:0048713	GO:BP	regulation of oligodendrocyte differentiation	21026	12803
query_1	TRUE	0.00045676	297	26	5	0.192308	0.016835	GO:0045165	GO:BP	cell fate commitment	21026	11153
query_1	TRUE	0.00045676	503	26	6	0.230769	0.0119284	GO:0002009	GO:BP	morphogenesis of an epithelium	21026	610
query_1	TRUE	0.000473538	3687	26	14	0.538462	0.00379713	GO:0051252	GO:BP	regulation of RNA metabolic process	21026	13417
query_1	TRUE	0.000520314	2696	26	12	0.461538	0.00445104	GO:0009891	GO:BP	positive regulation of biosynthetic process	21026	3736
query_1	TRUE	0.000543742	2711	26	12	0.461538	0.00442641	GO:0006366	GO:BP	transcription by RNA polymerase II	21026	2133
query_1	TRUE	0.000543742	152	26	4	0.153846	0.0263158	GO:0016331	GO:BP	morphogenesis of embryonic epithelium	21026	5182
query_1	TRUE	0.000566969	154	26	4	0.153846	0.025974	GO:0030509	GO:BP	BMP signaling pathway	21026	6788
query_1	TRUE	0.000569437	155	26	4	0.153846	0.0258065	GO:0035107	GO:BP	appendage morphogenesis	21026	8746
query_1	TRUE	0.000569437	155	26	4	0.153846	0.0258065	GO:0035108	GO:BP	limb morphogenesis	21026	8747
query_1	TRUE	0.000569437	6264	26	18	0.692308	0.00287356	GO:0048518	GO:BP	positive regulation of biological process	21026	12634
query_1	TRUE	0.000608567	8	26	2	0.0769231	0.25	GO:0010626	GO:BP	negative regulation of Schwann cell proliferation	21026	4256
query_1	TRUE	0.000608567	8	26	2	0.0769231	0.25	GO:2000973	GO:BP	regulation of pro-B cell differentiation	21026	25774
query_1	TRUE	0.000615673	7035	26	19	0.730769	0.00270078	GO:0019222	GO:BP	regulation of metabolic process	21026	5569
query_1	TRUE	0.000660163	1489	26	9	0.346154	0.00604433	GO:0009719	GO:BP	response to endogenous stimulus	21026	3602
query_1	TRUE	0.000685159	165	26	4	0.153846	0.0242424	GO:0071772	GO:BP	response to BMP	21026	16670
query_1	TRUE	0.000685159	165	26	4	0.153846	0.0242424	GO:0071773	GO:BP	cellular response to BMP stimulus	21026	16671
query_1	TRUE	0.000694746	1145	26	8	0.307692	0.0069869	GO:0072359	GO:BP	circulatory system development	21026	17136
query_1	TRUE	0.000721118	2819	26	12	0.461538	0.00425683	GO:0007166	GO:BP	cell surface receptor signaling pathway	21026	2717
query_1	TRUE	0.000730156	9	26	2	0.0769231	0.222222	GO:0010624	GO:BP	regulation of Schwann cell proliferation	21026	4254
query_1	TRUE	0.000730156	9	26	2	0.0769231	0.222222	GO:0014010	GO:BP	Schwann cell proliferation	21026	4563
query_1	TRUE	0.000755169	171	26	4	0.153846	0.0233918	GO:0061351	GO:BP	neural precursor cell proliferation	21026	15210
query_1	TRUE	0.000839699	1953	26	10	0.384615	0.00512033	GO:1902531	GO:BP	regulation of intracellular signal transduction	21026	22041
query_1	TRUE	0.000851816	352	26	5	0.192308	0.0142045	GO:0021700	GO:BP	developmental maturation	21026	6251
query_1	TRUE	0.000859457	6492	26	18	0.692308	0.00277264	GO:0060255	GO:BP	regulation of macromolecule metabolic process	21026	14264
query_1	TRUE	0.000892556	180	26	4	0.153846	0.0222222	GO:0019827	GO:BP	stem cell population maintenance	21026	6014
query_1	TRUE	0.000926113	364	26	5	0.192308	0.0137363	GO:0050678	GO:BP	regulation of epithelial cell proliferation	21026	13041
query_1	TRUE	0.000926113	66	26	3	0.115385	0.0454545	GO:0010632	GO:BP	regulation of epithelial cell migration	21026	4261
query_1	TRUE	0.000926113	879	26	7	0.269231	0.00796359	GO:0045597	GO:BP	positive regulation of cell differentiation	21026	11286
query_1	TRUE	0.000926113	184	26	4	0.153846	0.0217391	GO:0098727	GO:BP	maintenance of cell number	21026	18607
query_1	TRUE	0.000926113	3993	26	14	0.538462	0.00350614	GO:0048583	GO:BP	regulation of response to stimulus	21026	12687
query_1	TRUE	0.000926113	1578	26	9	0.346154	0.00570342	GO:0009967	GO:BP	positive regulation of signal transduction	21026	3790
query_1	TRUE	0.000926113	3990	26	14	0.538462	0.00350877	GO:0019219	GO:BP	regulation of nucleobase-containing compound metabolic process	21026	5566
query_1	TRUE	0.000926113	1581	26	9	0.346154	0.0056926	GO:0002682	GO:BP	regulation of immune system process	21026	1198
query_1	TRUE	0.000968756	1223	26	8	0.307692	0.00654129	GO:0071495	GO:BP	cellular response to endogenous stimulus	21026	16497
query_1	TRUE	0.00102135	3478	26	13	0.5	0.00373778	GO:0023051	GO:BP	regulation of signaling	21026	6606
query_1	TRUE	0.00103839	3486	26	13	0.5	0.0037292	GO:0010646	GO:BP	regulation of cell communication	21026	4275
query_1	TRUE	0.00103839	5920	26	17	0.653846	0.00287162	GO:0048522	GO:BP	positive regulation of cellular process	21026	12638
query_1	TRUE	0.00106087	7376	26	19	0.730769	0.00257592	GO:0051716	GO:BP	cellular response to stimulus	21026	13719
query_1	TRUE	0.00106627	194	26	4	0.153846	0.0206186	GO:0048736	GO:BP	appendage development	21026	12826
query_1	TRUE	0.00106627	194	26	4	0.153846	0.0206186	GO:0060173	GO:BP	limb development	21026	14202
query_1	TRUE	0.00111088	1256	26	8	0.307692	0.00636943	GO:0045944	GO:BP	positive regulation of transcription by RNA polymerase II	21026	11575
query_1	TRUE	0.00112199	198	26	4	0.153846	0.020202	GO:0021543	GO:BP	pallium development	21026	6095
query_1	TRUE	0.00112199	12	26	2	0.0769231	0.166667	GO:0002328	GO:BP	pro-B cell differentiation	21026	858
query_1	TRUE	0.00112199	12	26	2	0.0769231	0.166667	GO:1905456	GO:BP	regulation of lymphoid progenitor cell differentiation	21026	24244
query_1	TRUE	0.00116097	929	26	7	0.269231	0.00753498	GO:0040007	GO:BP	growth	21026	9804
query_1	TRUE	0.0012819	398	26	5	0.192308	0.0125628	GO:0008544	GO:BP	epidermis development	21026	3178
query_1	TRUE	0.0013295	208	26	4	0.153846	0.0192308	GO:0007179	GO:BP	transforming growth factor beta receptor signaling pathway	21026	2728
query_1	TRUE	0.00135248	1206	26	9	0.346154	0.00746269	GO:0000987	GO:MF	cis-regulatory region sequence-specific DNA binding	20246	118
query_1	TRUE	0.00135248	1183	26	9	0.346154	0.00760778	GO:0000978	GO:MF	RNA polymerase II cis-regulatory region sequence-specific DNA binding	20246	115
query_1	TRUE	0.00141696	660	26	6	0.230769	0.00909091	GO:0048812	GO:BP	neuron projection morphogenesis	21026	12891
query_1	TRUE	0.00143866	80	26	3	0.115385	0.0375	GO:2000736	GO:BP	regulation of stem cell differentiation	21026	25550
query_1	TRUE	0.00143866	663	26	6	0.230769	0.00904977	GO:0048589	GO:BP	developmental growth	21026	12693
query_1	TRUE	0.00146367	14	26	2	0.0769231	0.142857	GO:0048715	GO:BP	negative regulation of oligodendrocyte differentiation	21026	12805
query_1	TRUE	0.00150072	976	26	7	0.269231	0.00717213	GO:0030097	GO:BP	hemopoiesis	21026	6642
query_1	TRUE	0.00150072	671	26	6	0.230769	0.00894188	GO:0043009	GO:BP	chordate embryonic development	21026	10384
query_1	TRUE	0.00152783	674	26	6	0.230769	0.00890208	GO:0007610	GO:BP	behavior	21026	3053
query_1	TRUE	0.00154281	676	26	6	0.230769	0.00887574	GO:0120039	GO:BP	plasma membrane bounded cell projection morphogenesis	21026	19211
query_1	TRUE	0.00159006	1343	26	8	0.307692	0.00595681	GO:0051094	GO:BP	positive regulation of developmental process	21026	13316
query_1	TRUE	0.00159006	222	26	4	0.153846	0.018018	GO:0007626	GO:BP	locomotory behavior	21026	3069
query_1	TRUE	0.00159006	681	26	6	0.230769	0.00881057	GO:0048858	GO:BP	cell projection morphogenesis	21026	12933
query_1	TRUE	0.00168293	86	26	3	0.115385	0.0348837	GO:0048661	GO:BP	positive regulation of smooth muscle cell proliferation	21026	12752
query_1	TRUE	0.00169837	692	26	6	0.230769	0.00867052	GO:0009792	GO:BP	embryo development ending in birth or egg hatching	21026	3664
query_1	TRUE	0.00171654	5536	26	16	0.615385	0.00289017	GO:0010468	GO:BP	regulation of gene expression	21026	4145
query_1	TRUE	0.00171822	228	26	4	0.153846	0.0175439	GO:0045926	GO:BP	negative regulation of growth	21026	11558
query_1	TRUE	0.00185931	706	26	6	0.230769	0.00849858	GO:0008285	GO:BP	negative regulation of cell population proliferation	21026	3138
query_1	TRUE	0.00194381	446	26	5	0.192308	0.0112108	GO:0010975	GO:BP	regulation of neuron projection development	21026	4531
query_1	TRUE	0.00194636	1796	26	9	0.346154	0.00501114	GO:0023056	GO:BP	positive regulation of signaling	21026	6608
query_1	TRUE	0.00194636	1795	26	9	0.346154	0.00501393	GO:0010647	GO:BP	positive regulation of cell communication	21026	4276
query_1	TRUE	0.00197463	17	26	2	0.0769231	0.117647	GO:0048557	GO:BP	embryonic digestive tract morphogenesis	21026	12664
query_1	TRUE	0.00204926	241	26	4	0.153846	0.0165975	GO:0045444	GO:BP	fat cell differentiation	21026	11215
query_1	TRUE	0.00209211	5644	26	16	0.615385	0.00283487	GO:0010556	GO:BP	regulation of macromolecule biosynthetic process	21026	4192
query_1	TRUE	0.00210935	458	26	5	0.192308	0.010917	GO:0010720	GO:BP	positive regulation of cell development	21026	4329
query_1	TRUE	0.00210935	95	26	3	0.115385	0.0315789	GO:0010631	GO:BP	epithelial cell migration	21026	4260
query_1	TRUE	0.00213185	245	26	4	0.153846	0.0163265	GO:0048863	GO:BP	stem cell differentiation	21026	12937
query_1	TRUE	0.00215283	246	26	4	0.153846	0.0162602	GO:0050769	GO:BP	positive regulation of neurogenesis	21026	13072
query_1	TRUE	0.00224706	3288	26	12	0.461538	0.00364964	GO:0010604	GO:BP	positive regulation of macromolecule metabolic process	21026	4234
query_1	TRUE	0.00225151	98	26	3	0.115385	0.0306122	GO:0090132	GO:BP	epithelium migration	21026	17810
query_1	TRUE	0.0022939	99	26	3	0.115385	0.030303	GO:0021510	GO:BP	spinal cord development	21026	6062
query_1	TRUE	0.0022939	99	26	3	0.115385	0.030303	GO:0001942	GO:BP	hair follicle development	21026	552
query_1	TRUE	0.00245911	2001	26	10	0.384615	0.0049975	GO:0005694	GO:CC	chromosome	22149	279
query_1	TRUE	0.00245911	568	26	6	0.230769	0.0105634	GO:0044297	GO:CC	cell body	22149	2012
query_1	TRUE	0.0024771	102	26	3	0.115385	0.0294118	GO:0022404	GO:BP	molting cycle process	21026	6563
query_1	TRUE	0.0024771	102	26	3	0.115385	0.0294118	GO:0022405	GO:BP	hair cycle process	21026	6564
query_1	TRUE	0.0025299	2331	26	10	0.384615	0.00429	GO:0048584	GO:BP	positive regulation of response to stimulus	21026	12688
query_1	TRUE	0.00257989	104	26	3	0.115385	0.0288462	GO:0090130	GO:BP	tissue migration	21026	17808
query_1	TRUE	0.00257989	104	26	3	0.115385	0.0288462	GO:0090100	GO:BP	positive regulation of transmembrane receptor protein serine/threonine kinase signaling pathway	21026	17783
query_1	TRUE	0.00258841	262	26	4	0.153846	0.0152672	GO:0071560	GO:BP	cellular response to transforming growth factor beta stimulus	21026	16531
query_1	TRUE	0.00272707	266	26	4	0.153846	0.0150376	GO:0003007	GO:BP	heart morphogenesis	21026	1456
query_1	TRUE	0.00274506	107	26	3	0.115385	0.0280374	GO:0030510	GO:BP	regulation of BMP signaling pathway	21026	6789
query_1	TRUE	0.00274506	5809	26	16	0.615385	0.00275435	GO:0009889	GO:BP	regulation of biosynthetic process	21026	3734
query_1	TRUE	0.00276001	1113	26	7	0.269231	0.00628931	GO:1902533	GO:BP	positive regulation of intracellular signal transduction	21026	22043
query_1	TRUE	0.00276019	1387	26	9	0.346154	0.00648882	GO:0000977	GO:MF	RNA polymerase II transcription regulatory region sequence-specific DNA binding	20246	114
query_1	TRUE	0.00276355	1912	26	9	0.346154	0.00470711	GO:0141124	GO:BP	intracellular signaling cassette	21026	19772
query_1	TRUE	0.00277086	269	26	4	0.153846	0.0148699	GO:0071559	GO:BP	response to transforming growth factor beta	21026	16530
query_1	TRUE	0.0027735	1496	26	8	0.307692	0.00534759	GO:0065009	GO:BP	regulation of molecular function	21026	15668
query_1	TRUE	0.00285129	1485	26	9	0.346154	0.00606061	GO:0000976	GO:MF	transcription cis-regulatory region binding	20246	113
query_1	TRUE	0.00285129	1486	26	9	0.346154	0.00605653	GO:0001067	GO:MF	transcription regulatory region nucleic acid binding	20246	141
query_1	TRUE	0.00290085	1547	26	9	0.346154	0.00581771	GO:1990837	GO:MF	sequence-specific double-stranded DNA binding	20246	10110
query_1	TRUE	0.00290085	1954	26	10	0.384615	0.00511771	GO:0140110	GO:MF	transcription regulator activity	20246	9303
query_1	TRUE	0.00292358	22	26	2	0.0769231	0.0909091	GO:0002089	GO:BP	lens morphogenesis in camera-type eye	21026	673
query_1	TRUE	0.00304853	277	26	4	0.153846	0.0144404	GO:0071695	GO:BP	anatomical structure maturation	21026	16632
query_1	TRUE	0.00345184	24	26	2	0.0769231	0.0833333	GO:0002320	GO:BP	lymphoid progenitor cell differentiation	21026	850
query_1	TRUE	0.00348823	1644	26	9	0.346154	0.00547445	GO:0003690	GO:MF	double-stranded DNA binding	20246	320
query_1	TRUE	0.00348823	2107	26	10	0.384615	0.00474608	GO:0019899	GO:MF	enzyme binding	20246	3492
query_1	TRUE	0.00348823	2542	26	11	0.423077	0.0043273	GO:0003677	GO:MF	DNA binding	20246	312
query_1	TRUE	0.00348823	1657	26	9	0.346154	0.0054315	GO:0043565	GO:MF	sequence-specific DNA binding	20246	5280
query_1	TRUE	0.00358294	528	26	5	0.192308	0.0094697	GO:0061564	GO:BP	axon development	21026	15345
query_1	TRUE	0.00369205	25	26	2	0.0769231	0.08	GO:0022010	GO:BP	central nervous system myelination	21026	6532
query_1	TRUE	0.00369205	25	26	2	0.0769231	0.08	GO:0032291	GO:BP	axon ensheathment in central nervous system	21026	7413
query_1	TRUE	0.00377536	834	26	6	0.230769	0.00719424	GO:0034330	GO:BP	cell junction organization	21026	8509
query_1	TRUE	0.00379956	296	26	4	0.153846	0.0135135	GO:0051962	GO:BP	positive regulation of nervous system development	21026	13837
query_1	TRUE	0.0038396	124	26	3	0.115385	0.0241935	GO:0003206	GO:BP	cardiac chamber morphogenesis	21026	1634
query_1	TRUE	0.0038396	26	26	2	0.0769231	0.0769231	GO:0062009	GO:BP	secondary palate development	21026	15557
query_1	TRUE	0.0038396	26	26	2	0.0769231	0.0769231	GO:0045686	GO:BP	negative regulation of glial cell differentiation	21026	11372
query_1	TRUE	0.0038396	540	26	5	0.192308	0.00925926	GO:0001501	GO:BP	skeletal system development	21026	316
query_1	TRUE	0.0038396	123	26	3	0.115385	0.0243902	GO:0001838	GO:BP	embryonic epithelial tube formation	21026	493
query_1	TRUE	0.0038396	124	26	3	0.115385	0.0241935	GO:0042633	GO:BP	hair cycle	21026	10173
query_1	TRUE	0.0038396	124	26	3	0.115385	0.0241935	GO:0042303	GO:BP	molting cycle	21026	9983
query_1	TRUE	0.00384681	410	26	5	0.192308	0.0121951	GO:0098984	GO:CC	neuron to neuron synapse	22149	3252
query_1	TRUE	0.00398468	126	26	3	0.115385	0.0238095	GO:0030326	GO:BP	embryonic limb morphogenesis	21026	6738
query_1	TRUE	0.00398468	126	26	3	0.115385	0.0238095	GO:0035113	GO:BP	embryonic appendage morphogenesis	21026	8749
query_1	TRUE	0.00405002	305	26	4	0.153846	0.0131148	GO:0048511	GO:BP	rhythmic process	21026	12629
query_1	TRUE	0.00418979	3034	26	11	0.423077	0.00362558	GO:0009966	GO:BP	regulation of signal transduction	21026	3789
query_1	TRUE	0.00421835	1360	26	8	0.307692	0.00588235	GO:0000981	GO:MF	DNA-binding transcription factor activity, RNA polymerase II-specific	20246	117
query_1	TRUE	0.00431299	28	26	2	0.0769231	0.0714286	GO:0003209	GO:BP	cardiac atrium morphogenesis	21026	1637
query_1	TRUE	0.00431299	28	26	2	0.0769231	0.0714286	GO:0033598	GO:BP	mammary gland epithelial cell proliferation	21026	8244
query_1	TRUE	0.00434657	11946	26	23	0.884615	0.00192533	GO:0050794	GO:BP	regulation of cellular process	21026	13090
query_1	TRUE	0.00434657	3597	26	12	0.461538	0.00333611	GO:0009893	GO:BP	positive regulation of metabolic process	21026	3738
query_1	TRUE	0.0043547	563	26	5	0.192308	0.00888099	GO:0050808	GO:BP	synapse organization	21026	13102
query_1	TRUE	0.00439496	132	26	3	0.115385	0.0227273	GO:0021987	GO:BP	cerebral cortex development	21026	6510
query_1	TRUE	0.00448099	29	26	2	0.0769231	0.0689655	GO:0048710	GO:BP	regulation of astrocyte differentiation	21026	12800
query_1	TRUE	0.00448099	29	26	2	0.0769231	0.0689655	GO:0021801	GO:BP	cerebral cortex radial glia-guided migration	21026	6347
query_1	TRUE	0.00448099	29	26	2	0.0769231	0.0689655	GO:0022030	GO:BP	telencephalon glial cell migration	21026	6550
query_1	TRUE	0.00458727	135	26	3	0.115385	0.0222222	GO:0048565	GO:BP	digestive tract development	21026	12670
query_1	TRUE	0.00458727	320	26	4	0.153846	0.0125	GO:0090287	GO:BP	regulation of cellular response to growth factor stimulus	21026	17935
query_1	TRUE	0.00464377	136	26	3	0.115385	0.0220588	GO:0072175	GO:BP	epithelial tube formation	21026	16972
query_1	TRUE	0.00464377	136	26	3	0.115385	0.0220588	GO:0098773	GO:BP	skin epidermis development	21026	18638
query_1	TRUE	0.00469033	30	26	2	0.0769231	0.0666667	GO:1901186	GO:BP	positive regulation of ERBB signaling pathway	21026	21014
query_1	TRUE	0.00483961	1667	26	8	0.307692	0.00479904	GO:0051240	GO:BP	positive regulation of multicellular organismal process	21026	13408
query_1	TRUE	0.00483961	327	26	4	0.153846	0.0122324	GO:0043588	GO:BP	skin development	21026	10695
query_1	TRUE	0.00483961	139	26	3	0.115385	0.0215827	GO:0002244	GO:BP	hematopoietic progenitor cell differentiation	21026	775
query_1	TRUE	0.00483961	139	26	3	0.115385	0.0215827	GO:0048660	GO:BP	regulation of smooth muscle cell proliferation	21026	12751
query_1	TRUE	0.00496792	330	26	4	0.153846	0.0121212	GO:1902105	GO:BP	regulation of leukocyte differentiation	21026	21731
query_1	TRUE	0.00503749	332	26	4	0.153846	0.0120482	GO:0072001	GO:BP	renal system development	21026	16803
query_1	TRUE	0.00503749	332	26	4	0.153846	0.0120482	GO:0048872	GO:BP	homeostasis of number of cells	21026	12946
query_1	TRUE	0.00506071	142	26	3	0.115385	0.0211268	GO:0017015	GO:BP	regulation of transforming growth factor beta receptor signaling pathway	21026	5251
query_1	TRUE	0.00514276	143	26	3	0.115385	0.020979	GO:0048659	GO:BP	smooth muscle cell proliferation	21026	12750
query_1	TRUE	0.00520059	336	26	4	0.153846	0.0119048	GO:0060562	GO:BP	epithelial tube morphogenesis	21026	14534
query_1	TRUE	0.00530879	145	26	3	0.115385	0.0206897	GO:1903844	GO:BP	regulation of cellular response to transforming growth factor beta stimulus	21026	22978
query_1	TRUE	0.00534747	33	26	2	0.0769231	0.0606061	GO:0061384	GO:BP	heart trabecula morphogenesis	21026	15239
query_1	TRUE	0.00534747	33	26	2	0.0769231	0.0606061	GO:0060317	GO:BP	cardiac epithelial to mesenchymal transition	21026	14320
query_1	TRUE	0.00534747	146	26	3	0.115385	0.0205479	GO:0055123	GO:BP	digestive system development	21026	14055
query_1	TRUE	0.00553942	148	26	3	0.115385	0.0202703	GO:0035148	GO:BP	tube formation	21026	8780
query_1	TRUE	0.00579298	938	26	6	0.230769	0.00639659	GO:0000122	GO:BP	negative regulation of transcription by RNA polymerase II	21026	48
query_1	TRUE	0.00586234	488	26	5	0.192308	0.0102459	GO:0140297	GO:MF	DNA-binding transcription factor binding	20246	9334
query_1	TRUE	0.00586234	1448	26	8	0.307692	0.00552486	GO:0003700	GO:MF	DNA-binding transcription factor activity	20246	326
query_1	TRUE	0.00597728	1736	26	8	0.307692	0.00460829	GO:0042592	GO:BP	homeostatic process	21026	10159
query_1	TRUE	0.00603934	947	26	6	0.230769	0.0063358	GO:0050776	GO:BP	regulation of immune response	21026	13079
query_1	TRUE	0.00622475	36	26	2	0.0769231	0.0555556	GO:0021772	GO:BP	olfactory bulb development	21026	6320
query_1	TRUE	0.00622475	954	26	6	0.230769	0.00628931	GO:0008284	GO:BP	positive regulation of cell population proliferation	21026	3137
query_1	TRUE	0.00645171	37	26	2	0.0769231	0.0540541	GO:0010935	GO:BP	regulation of macrophage cytokine production	21026	4499
query_1	TRUE	0.00645171	37	26	2	0.0769231	0.0540541	GO:0010934	GO:BP	macrophage cytokine production	21026	4498
query_1	TRUE	0.00645171	158	26	3	0.115385	0.0189873	GO:0010976	GO:BP	positive regulation of neuron projection development	21026	4532
query_1	TRUE	0.00645171	37	26	2	0.0769231	0.0540541	GO:0003230	GO:BP	cardiac atrium development	21026	1658
query_1	TRUE	0.00646773	500	26	5	0.192308	0.01	GO:0043025	GO:CC	neuronal cell body	22149	1810
query_1	TRUE	0.00646773	779	26	6	0.230769	0.00770218	GO:0098794	GO:CC	postsynapse	22149	3187
query_1	TRUE	0.00647331	635	26	5	0.192308	0.00787402	GO:0048514	GO:BP	blood vessel morphogenesis	21026	12632
query_1	TRUE	0.00649305	636	26	5	0.192308	0.00786164	GO:0002521	GO:BP	leukocyte differentiation	21026	1041
query_1	TRUE	0.00658321	365	26	4	0.153846	0.0109589	GO:0007517	GO:BP	muscle organ development	21026	2985
query_1	TRUE	0.00658321	160	26	3	0.115385	0.01875	GO:0021915	GO:BP	neural tube development	21026	6443
query_1	TRUE	0.0066132	38	26	2	0.0769231	0.0526316	GO:0021799	GO:BP	cerebral cortex radially oriented cell migration	21026	6345
query_1	TRUE	0.0066132	642	26	5	0.192308	0.00778816	GO:0120035	GO:BP	regulation of plasma membrane bounded cell projection organization	21026	19209
query_1	TRUE	0.0066132	38	26	2	0.0769231	0.0526316	GO:0030513	GO:BP	positive regulation of BMP signaling pathway	21026	6792
query_1	TRUE	0.0066132	38	26	2	0.0769231	0.0526316	GO:0021988	GO:BP	olfactory lobe development	21026	6511
query_1	TRUE	0.0066248	1126	26	7	0.269231	0.0062167	GO:0046983	GO:MF	protein dimerization activity	20246	5745
query_1	TRUE	0.00673688	12336	26	23	0.884615	0.00186446	GO:0050789	GO:BP	regulation of biological process	21026	13086
query_1	TRUE	0.00685592	39	26	2	0.0769231	0.0512821	GO:0048854	GO:BP	brain morphogenesis	21026	12929
query_1	TRUE	0.00685592	39	26	2	0.0769231	0.0512821	GO:0032872	GO:BP	regulation of stress-activated MAPK cascade	21026	7812
query_1	TRUE	0.00685592	1793	26	8	0.307692	0.0044618	GO:0048870	GO:BP	cell motility	21026	12944
query_1	TRUE	0.00716335	40	26	2	0.0769231	0.05	GO:0060412	GO:BP	ventricular septum morphogenesis	21026	14402
query_1	TRUE	0.00721318	658	26	5	0.192308	0.00759878	GO:0031344	GO:BP	regulation of cell projection organization	21026	7096
query_1	TRUE	0.00738621	169	26	3	0.115385	0.0177515	GO:0003205	GO:BP	cardiac chamber development	21026	1633
query_1	TRUE	0.0074114	41	26	2	0.0769231	0.0487805	GO:1901532	GO:BP	regulation of hematopoietic progenitor cell differentiation	21026	21267
query_1	TRUE	0.0074114	41	26	2	0.0769231	0.0487805	GO:0070302	GO:BP	regulation of stress-activated protein kinase signaling cascade	21026	15821
query_1	TRUE	0.00749081	1	26	1	0.0384615	1	GO:1905006	GO:BP	negative regulation of epithelial to mesenchymal transition involved in endocardial cushion formation	21026	23903
query_1	TRUE	0.00749081	42	26	2	0.0769231	0.047619	GO:0014002	GO:BP	astrocyte development	21026	4555
query_1	TRUE	0.00749081	1	26	1	0.0384615	1	GO:0014011	GO:BP	Schwann cell proliferation involved in axon regeneration	21026	4564
query_1	TRUE	0.00749081	1	26	1	0.0384615	1	GO:0071206	GO:BP	establishment of protein localization to juxtaparanode region of axon	21026	16242
query_1	TRUE	0.00749081	1	26	1	0.0384615	1	GO:1905045	GO:BP	negative regulation of Schwann cell proliferation involved in axon regeneration	21026	23932
query_1	TRUE	0.00749081	1	26	1	0.0384615	1	GO:1905578	GO:BP	regulation of ERBB3 signaling pathway	21026	24321
query_1	TRUE	0.00749081	1	26	1	0.0384615	1	GO:0021541	GO:BP	ammon gyrus development	21026	6093
query_1	TRUE	0.00749081	1	26	1	0.0384615	1	GO:1905044	GO:BP	regulation of Schwann cell proliferation involved in axon regeneration	21026	23931
query_1	TRUE	0.00749081	1	26	1	0.0384615	1	GO:1905580	GO:BP	positive regulation of ERBB3 signaling pathway	21026	24323
query_1	TRUE	0.00749081	1	26	1	0.0384615	1	GO:1905042	GO:BP	negative regulation of epithelium regeneration	21026	23929
query_1	TRUE	0.00749081	1	26	1	0.0384615	1	GO:0060217	GO:BP	hemangioblast cell differentiation	21026	14233
query_1	TRUE	0.00749081	171	26	3	0.115385	0.0175439	GO:0001837	GO:BP	epithelial to mesenchymal transition	21026	492
query_1	TRUE	0.0075339	6515	26	16	0.615385	0.00245587	GO:0023052	GO:BP	signaling	21026	6607
query_1	TRUE	0.0075449	174	26	3	0.115385	0.0172414	GO:0030308	GO:BP	negative regulation of cell growth	21026	6726
query_1	TRUE	0.0075449	174	26	3	0.115385	0.0172414	GO:0060041	GO:BP	retina development in camera-type eye	21026	14097
query_1	TRUE	0.00780333	6540	26	16	0.615385	0.00244648	GO:0007154	GO:BP	cell communication	21026	2705
query_1	TRUE	0.00782631	3375	26	11	0.423077	0.00325926	GO:0009892	GO:BP	negative regulation of metabolic process	21026	3737
query_1	TRUE	0.00822158	28	26	2	0.0769231	0.0714286	GO:0033558	GO:MF	protein lysine deacetylase activity	20246	4351
query_1	TRUE	0.00822158	28	26	2	0.0769231	0.0714286	GO:0004407	GO:MF	histone deacetylase activity	20246	730
query_1	TRUE	0.00835337	45	26	2	0.0769231	0.0444444	GO:0060563	GO:BP	neuroepithelial cell differentiation	21026	14535
query_1	TRUE	0.00837907	693	26	5	0.192308	0.00721501	GO:0061061	GO:BP	muscle structure development	21026	14961
query_1	TRUE	0.00862558	4255	26	13	0.5	0.00305523	GO:0005654	GO:CC	nucleoplasm	22149	247
query_1	TRUE	0.00863491	46	26	2	0.0769231	0.0434783	GO:0045687	GO:BP	positive regulation of glial cell differentiation	21026	11373
query_1	TRUE	0.00863491	46	26	2	0.0769231	0.0434783	GO:0048512	GO:BP	circadian behavior	21026	12630
query_1	TRUE	0.00870624	408	26	4	0.153846	0.00980392	GO:0014706	GO:BP	striated muscle tissue development	21026	4622
query_1	TRUE	0.00871738	1665	26	8	0.307692	0.0048048	GO:0045202	GO:CC	synapse	22149	2102
query_1	TRUE	0.00888247	186	26	3	0.115385	0.016129	GO:0051897	GO:BP	positive regulation of phosphatidylinositol 3-kinase/protein kinase B signal transduction	21026	13787
query_1	TRUE	0.00888753	47	26	2	0.0769231	0.0425532	GO:0010634	GO:BP	positive regulation of epithelial cell migration	21026	4263
query_1	TRUE	0.00888753	47	26	2	0.0769231	0.0425532	GO:0008038	GO:BP	neuron recognition	21026	3086
query_1	TRUE	0.00917203	48	26	2	0.0769231	0.0416667	GO:0061383	GO:BP	trabecula morphogenesis	21026	15238
query_1	TRUE	0.00917203	48	26	2	0.0769231	0.0416667	GO:0045747	GO:BP	positive regulation of Notch signaling pathway	21026	11425
query_1	TRUE	0.00917203	48	26	2	0.0769231	0.0416667	GO:0007622	GO:BP	rhythmic behavior	21026	3065
query_1	TRUE	0.00949029	49	26	2	0.0769231	0.0408163	GO:0048546	GO:BP	digestive tract morphogenesis	21026	12660
query_1	TRUE	0.00949029	49	26	2	0.0769231	0.0408163	GO:0061082	GO:BP	myeloid leukocyte cytokine production	21026	14982
query_1	TRUE	0.009612	8184	26	18	0.692308	0.00219941	GO:0016043	GO:BP	cellular component organization	21026	5053
query_1	TRUE	0.00971358	425	26	4	0.153846	0.00941176	GO:1903706	GO:BP	regulation of hemopoiesis	21026	22880
query_1	TRUE	0.00971358	50	26	2	0.0769231	0.04	GO:0060038	GO:BP	cardiac muscle cell proliferation	21026	14094
query_1	TRUE	0.00971358	194	26	3	0.115385	0.0154639	GO:0060538	GO:BP	skeletal muscle organ development	21026	14516
query_1	TRUE	0.00971358	50	26	2	0.0769231	0.04	GO:0021795	GO:BP	cerebral cortex cell migration	21026	6341
query_1	TRUE	0.00978709	6002	26	15	0.576923	0.00249917	GO:0007165	GO:BP	signal transduction	21026	2716
query_1	TRUE	0.00983912	196	26	3	0.115385	0.0153061	GO:0045664	GO:BP	regulation of neuron differentiation	21026	11353
query_1	TRUE	0.00996809	430	26	4	0.153846	0.00930233	GO:0060537	GO:BP	muscle tissue development	21026	14515
query_1	TRUE	0.00996809	732	26	5	0.192308	0.0068306	GO:0001568	GO:BP	blood vessel development	21026	351
query_1	TRUE	0.00998545	2433	26	9	0.346154	0.00369914	GO:0051128	GO:BP	regulation of cellular component organization	21026	13332
query_1	TRUE	0.0102546	2965	26	10	0.384615	0.00337268	GO:0035556	GO:BP	intracellular signal transduction	21026	9022
query_1	TRUE	0.0102659	1099	26	6	0.230769	0.00545951	GO:0002684	GO:BP	positive regulation of immune system process	21026	1200
query_1	TRUE	0.0104369	12743	26	23	0.884615	0.00180491	GO:0065007	GO:BP	biological regulation	21026	15666
query_1	TRUE	0.0105844	53	26	2	0.0769231	0.0377358	GO:0051403	GO:BP	stress-activated MAPK cascade	21026	13510
query_1	TRUE	0.0112495	1534	26	7	0.269231	0.00456323	GO:0016477	GO:BP	cell migration	21026	5204
query_1	TRUE	0.0113175	208	26	3	0.115385	0.0144231	GO:0048839	GO:BP	inner ear development	21026	12914
query_1	TRUE	0.0115553	210	26	3	0.115385	0.0142857	GO:0007623	GO:BP	circadian rhythm	21026	3066
query_1	TRUE	0.0115553	762	26	5	0.192308	0.00656168	GO:0001944	GO:BP	vasculature development	21026	553
query_1	TRUE	0.0115763	599	26	5	0.192308	0.00834725	GO:0008134	GO:MF	transcription factor binding	20246	1541
query_1	TRUE	0.0116751	211	26	3	0.115385	0.014218	GO:0048469	GO:BP	cell maturation	21026	12603
query_1	TRUE	0.011951	57	26	2	0.0769231	0.0350877	GO:1902895	GO:BP	positive regulation of miRNA transcription	21026	22288
query_1	TRUE	0.011951	57	26	2	0.0769231	0.0350877	GO:0031098	GO:BP	stress-activated protein kinase signaling cascade	21026	6987
query_1	TRUE	0.0121982	215	26	3	0.115385	0.0139535	GO:0021953	GO:BP	central nervous system neuron differentiation	21026	6476
query_1	TRUE	0.0124548	2	26	1	0.0384615	0.5	GO:2001213	GO:BP	negative regulation of vasculogenesis	21026	25956
query_1	TRUE	0.0124548	2	26	1	0.0384615	0.5	GO:0061386	GO:BP	closure of optic fissure	21026	15241
query_1	TRUE	0.0124548	463	26	4	0.153846	0.00863931	GO:0048568	GO:BP	embryonic organ development	21026	12673
query_1	TRUE	0.0124548	2	26	1	0.0384615	0.5	GO:0062044	GO:BP	negative regulation of cardiac epithelial to mesenchymal transition	21026	15578
query_1	TRUE	0.0124548	2	26	1	0.0384615	0.5	GO:0042704	GO:BP	uterine wall breakdown	21026	10221
query_1	TRUE	0.0124548	2	26	1	0.0384615	0.5	GO:1905041	GO:BP	regulation of epithelium regeneration	21026	23928
query_1	TRUE	0.0124548	2	26	1	0.0384615	0.5	GO:2001109	GO:BP	regulation of lens epithelial cell proliferation	21026	25876
query_1	TRUE	0.0124548	59	26	2	0.0769231	0.0338983	GO:0050850	GO:BP	positive regulation of calcium-mediated signaling	21026	13126
query_1	TRUE	0.0124548	2	26	1	0.0384615	0.5	GO:2001111	GO:BP	positive regulation of lens epithelial cell proliferation	21026	25878
query_1	TRUE	0.0124548	2	26	1	0.0384615	0.5	GO:0120077	GO:BP	angiogenic sprout fusion	21026	19242
query_1	TRUE	0.0124548	2	26	1	0.0384615	0.5	GO:1903701	GO:BP	substantia propria of cornea development	21026	22875
query_1	TRUE	0.0124548	2	26	1	0.0384615	0.5	GO:0061031	GO:BP	endodermal digestive tract morphogenesis	21026	14932
query_1	TRUE	0.0124548	2	26	1	0.0384615	0.5	GO:0097166	GO:BP	lens epithelial cell proliferation	21026	18278
query_1	TRUE	0.0124548	2	26	1	0.0384615	0.5	GO:0120078	GO:BP	cell adhesion involved in sprouting angiogenesis	21026	19243
query_1	TRUE	0.0124548	2	26	1	0.0384615	0.5	GO:0030221	GO:BP	basophil differentiation	21026	6692
query_1	TRUE	0.0124548	8393	26	18	0.692308	0.00214464	GO:0071840	GO:BP	cellular component organization or biogenesis	21026	16709
query_1	TRUE	0.0125171	221	26	3	0.115385	0.0135747	GO:0045619	GO:BP	regulation of lymphocyte differentiation	21026	11308
query_1	TRUE	0.012657	357	26	4	0.153846	0.0112045	GO:0014069	GO:CC	postsynaptic density	22149	673
query_1	TRUE	0.0131299	225	26	3	0.115385	0.0133333	GO:0060541	GO:BP	respiratory system development	21026	14519
query_1	TRUE	0.0134128	373	26	4	0.153846	0.0107239	GO:0032279	GO:CC	asymmetric synapse	22149	1253
query_1	TRUE	0.0136506	63	26	2	0.0769231	0.031746	GO:0022029	GO:BP	telencephalon cell migration	21026	6549
query_1	TRUE	0.0136506	63	26	2	0.0769231	0.031746	GO:0003229	GO:BP	ventricular cardiac muscle tissue development	21026	1657
query_1	TRUE	0.0138709	485	26	4	0.153846	0.00824742	GO:0016049	GO:BP	cell growth	21026	5057
query_1	TRUE	0.013956	64	26	2	0.0769231	0.03125	GO:0002011	GO:BP	morphogenesis of an epithelial sheet	21026	612
query_1	TRUE	0.013956	64	26	2	0.0769231	0.03125	GO:0060390	GO:BP	regulation of SMAD protein signal transduction	21026	14384
query_1	TRUE	0.014304	65	26	2	0.0769231	0.0307692	GO:2000630	GO:BP	positive regulation of miRNA metabolic process	21026	25465
query_1	TRUE	0.014304	65	26	2	0.0769231	0.0307692	GO:0030225	GO:BP	macrophage differentiation	21026	6696
query_1	TRUE	0.0143266	234	26	3	0.115385	0.0128205	GO:0048738	GO:BP	cardiac muscle tissue development	21026	12828
query_1	TRUE	0.0144159	235	26	3	0.115385	0.012766	GO:0043583	GO:BP	ear development	21026	10690
query_1	TRUE	0.0144159	235	26	3	0.115385	0.012766	GO:0001667	GO:BP	ameboidal-type cell migration	21026	376
query_1	TRUE	0.0144208	395	26	4	0.153846	0.0101266	GO:0099572	GO:CC	postsynaptic specialization	22149	3304
query_1	TRUE	0.0144208	2401	26	9	0.346154	0.00374844	GO:0030054	GO:CC	cell junction	22149	844
query_1	TRUE	0.0145694	66	26	2	0.0769231	0.030303	GO:0021885	GO:BP	forebrain cell migration	21026	6417
query_1	TRUE	0.0146011	3157	26	10	0.384615	0.00316756	GO:0010605	GO:BP	negative regulation of macromolecule metabolic process	21026	4235
query_1	TRUE	0.0146648	825	26	5	0.192308	0.00606061	GO:0048871	GO:BP	multicellular organismal-level homeostasis	21026	12945
query_1	TRUE	0.0147985	1212	26	6	0.230769	0.0049505	GO:0010628	GO:BP	positive regulation of gene expression	21026	4257
query_1	TRUE	0.0148349	67	26	2	0.0769231	0.0298507	GO:0035019	GO:BP	somatic stem cell population maintenance	21026	8697
query_1	TRUE	0.0150358	240	26	3	0.115385	0.0125	GO:0002573	GO:BP	myeloid leukocyte differentiation	21026	1092
query_1	TRUE	0.0155832	69	26	2	0.0769231	0.0289855	GO:1901184	GO:BP	regulation of ERBB signaling pathway	21026	21012
query_1	TRUE	0.0155832	69	26	2	0.0769231	0.0289855	GO:0060411	GO:BP	cardiac septum morphogenesis	21026	14401
query_1	TRUE	0.0157557	509	26	4	0.153846	0.00785855	GO:0051249	GO:BP	regulation of lymphocyte activation	21026	13414
query_1	TRUE	0.0159391	70	26	2	0.0769231	0.0285714	GO:0032922	GO:BP	circadian regulation of gene expression	21026	7856
query_1	TRUE	0.0161128	513	26	4	0.153846	0.00779727	GO:0050804	GO:BP	modulation of chemical synaptic transmission	21026	13098
query_1	TRUE	0.0161802	514	26	4	0.153846	0.0077821	GO:0099177	GO:BP	regulation of trans-synaptic signaling	21026	18834
query_1	TRUE	0.0162061	71	26	2	0.0769231	0.028169	GO:0014015	GO:BP	positive regulation of gliogenesis	21026	4568
query_1	TRUE	0.0162061	515	26	4	0.153846	0.00776699	GO:0002683	GO:BP	negative regulation of immune system process	21026	1199
query_1	TRUE	0.0162761	3	26	1	0.0384615	0.333333	GO:0046878	GO:BP	positive regulation of saliva secretion	21026	12246
query_1	TRUE	0.0162761	3	26	1	0.0384615	0.333333	GO:0051795	GO:BP	positive regulation of timing of catagen	21026	13748
query_1	TRUE	0.0162761	3	26	1	0.0384615	0.333333	GO:2000974	GO:BP	negative regulation of pro-B cell differentiation	21026	25775
query_1	TRUE	0.0162761	3	26	1	0.0384615	0.333333	GO:0060375	GO:BP	regulation of mast cell differentiation	21026	14374
query_1	TRUE	0.0162761	72	26	2	0.0769231	0.0277778	GO:0051101	GO:BP	regulation of DNA binding	21026	13322
query_1	TRUE	0.0162761	72	26	2	0.0769231	0.0277778	GO:2000036	GO:BP	regulation of stem cell population maintenance	21026	24962
query_1	TRUE	0.0162761	73	26	2	0.0769231	0.0273973	GO:0048844	GO:BP	artery morphogenesis	21026	12919
query_1	TRUE	0.0162761	252	26	3	0.115385	0.0119048	GO:0048762	GO:BP	mesenchymal cell differentiation	21026	12846
query_1	TRUE	0.0162761	73	26	2	0.0769231	0.0273973	GO:0048663	GO:BP	neuron fate commitment	21026	12754
query_1	TRUE	0.0162761	3	26	1	0.0384615	0.333333	GO:1990399	GO:BP	epithelium regeneration	21026	24718
query_1	TRUE	0.0162761	3	26	1	0.0384615	0.333333	GO:2000978	GO:BP	negative regulation of forebrain neuron differentiation	21026	25778
query_1	TRUE	0.0162761	253	26	3	0.115385	0.0118577	GO:0009913	GO:BP	epidermal cell differentiation	21026	3754
query_1	TRUE	0.0162761	3	26	1	0.0384615	0.333333	GO:0043585	GO:BP	nose morphogenesis	21026	10692
query_1	TRUE	0.0162761	3	26	1	0.0384615	0.333333	GO:1905269	GO:BP	positive regulation of chromatin organization	21026	24094
query_1	TRUE	0.0162761	3	26	1	0.0384615	0.333333	GO:1904693	GO:BP	midbrain morphogenesis	21026	23652
query_1	TRUE	0.0162761	3	26	1	0.0384615	0.333333	GO:0003275	GO:BP	apoptotic process involved in outflow tract morphogenesis	21026	1697
query_1	TRUE	0.0162761	73	26	2	0.0769231	0.0273973	GO:0003281	GO:BP	ventricular septum development	21026	1702
query_1	TRUE	0.0162761	3	26	1	0.0384615	0.333333	GO:0061198	GO:BP	fungiform papilla formation	21026	15079
query_1	TRUE	0.0162761	3	26	1	0.0384615	0.333333	GO:1905552	GO:BP	positive regulation of protein localization to endoplasmic reticulum	21026	24304
query_1	TRUE	0.0162761	3	26	1	0.0384615	0.333333	GO:1902256	GO:BP	regulation of apoptotic process involved in outflow tract morphogenesis	21026	21862
query_1	TRUE	0.0162761	72	26	2	0.0769231	0.0277778	GO:0061180	GO:BP	mammary gland epithelium development	21026	15061
query_1	TRUE	0.0162761	3	26	1	0.0384615	0.333333	GO:0045726	GO:BP	positive regulation of integrin biosynthetic process	21026	11406
query_1	TRUE	0.0162761	3	26	1	0.0384615	0.333333	GO:1900148	GO:BP	negative regulation of Schwann cell migration	21026	20172
query_1	TRUE	0.0164734	74	26	2	0.0769231	0.027027	GO:0014855	GO:BP	striated muscle cell proliferation	21026	4711
query_1	TRUE	0.0165862	48	26	2	0.0769231	0.0416667	GO:0043209	GO:CC	myelin sheath	22149	1834
query_1	TRUE	0.0165862	5540	26	14	0.538462	0.00252708	GO:0031981	GO:CC	nuclear lumen	22149	1198
query_1	TRUE	0.0168241	75	26	2	0.0769231	0.0266667	GO:0021879	GO:BP	forebrain neuron differentiation	21026	6415
query_1	TRUE	0.0168241	75	26	2	0.0769231	0.0266667	GO:0055017	GO:BP	cardiac muscle tissue growth	21026	13999
query_1	TRUE	0.0171508	534	26	4	0.153846	0.00749064	GO:1903131	GO:BP	mononuclear cell differentiation	21026	22467
query_1	TRUE	0.0171764	76	26	2	0.0769231	0.0263158	GO:1902893	GO:BP	regulation of miRNA transcription	21026	22286
query_1	TRUE	0.0174505	263	26	3	0.115385	0.0114068	GO:0051896	GO:BP	regulation of phosphatidylinositol 3-kinase/protein kinase B signal transduction	21026	13786
query_1	TRUE	0.0174505	77	26	2	0.0769231	0.025974	GO:0061614	GO:BP	miRNA transcription	21026	15368
query_1	TRUE	0.0174505	77	26	2	0.0769231	0.025974	GO:0003151	GO:BP	outflow tract morphogenesis	21026	1581
query_1	TRUE	0.0174505	1280	26	6	0.230769	0.0046875	GO:0045892	GO:BP	negative regulation of DNA-templated transcription	21026	11528
query_1	TRUE	0.0178406	78	26	2	0.0769231	0.025641	GO:0051057	GO:BP	positive regulation of small GTPase mediated signal transduction	21026	13294
query_1	TRUE	0.0181789	44	26	2	0.0769231	0.0454545	GO:0019213	GO:MF	deacetylase activity	20246	3424
query_1	TRUE	0.0183039	1296	26	6	0.230769	0.00462963	GO:1902679	GO:BP	negative regulation of RNA biosynthetic process	21026	22129
query_1	TRUE	0.0183039	547	26	4	0.153846	0.00731261	GO:0001525	GO:BP	angiogenesis	21026	328
query_1	TRUE	0.0190591	81	26	2	0.0769231	0.0246914	GO:0060395	GO:BP	SMAD protein signal transduction	21026	14387
query_1	TRUE	0.0199159	4	26	1	0.0384615	0.25	GO:0035910	GO:BP	ascending aorta morphogenesis	21026	9256
query_1	TRUE	0.0199159	4	26	1	0.0384615	0.25	GO:0072086	GO:BP	specification of loop of Henle identity	21026	16885
query_1	TRUE	0.0199159	4	26	1	0.0384615	0.25	GO:1905457	GO:BP	negative regulation of lymphoid progenitor cell differentiation	21026	24245
query_1	TRUE	0.0199159	4	26	1	0.0384615	0.25	GO:0035441	GO:BP	cell migration involved in vasculogenesis	21026	8972
query_1	TRUE	0.0199159	4	26	1	0.0384615	0.25	GO:0060018	GO:BP	astrocyte fate commitment	21026	14074
query_1	TRUE	0.0199159	4	26	1	0.0384615	0.25	GO:1905005	GO:BP	regulation of epithelial to mesenchymal transition involved in endocardial cushion formation	21026	23902
query_1	TRUE	0.0199159	84	26	2	0.0769231	0.0238095	GO:0021872	GO:BP	forebrain generation of neurons	21026	6408
query_1	TRUE	0.0199159	83	26	2	0.0769231	0.0240964	GO:0060419	GO:BP	heart growth	21026	14407
query_1	TRUE	0.0199159	4	26	1	0.0384615	0.25	GO:0051794	GO:BP	regulation of timing of catagen	21026	13747
query_1	TRUE	0.0199159	4	26	1	0.0384615	0.25	GO:0051891	GO:BP	positive regulation of cardioblast differentiation	21026	13781
query_1	TRUE	0.0199159	4	26	1	0.0384615	0.25	GO:0007296	GO:BP	vitellogenesis	21026	2808
query_1	TRUE	0.0199159	4	26	1	0.0384615	0.25	GO:0014005	GO:BP	microglia development	21026	4558
query_1	TRUE	0.0199159	4	26	1	0.0384615	0.25	GO:1905007	GO:BP	positive regulation of epithelial to mesenchymal transition involved in endocardial cushion formation	21026	23904
query_1	TRUE	0.0199159	4	26	1	0.0384615	0.25	GO:2000981	GO:BP	negative regulation of inner ear receptor cell differentiation	21026	25781
query_1	TRUE	0.0199159	4	26	1	0.0384615	0.25	GO:0061030	GO:BP	epithelial cell differentiation involved in mammary gland alveolus development	21026	14931
query_1	TRUE	0.0199159	4	26	1	0.0384615	0.25	GO:1990809	GO:BP	endoplasmic reticulum tubular network membrane organization	21026	24864
query_1	TRUE	0.0199159	4	26	1	0.0384615	0.25	GO:0071205	GO:BP	protein localization to juxtaparanode region of axon	21026	16241
query_1	TRUE	0.0199159	4	26	1	0.0384615	0.25	GO:0045632	GO:BP	negative regulation of mechanoreceptor differentiation	21026	11321
query_1	TRUE	0.0199159	4	26	1	0.0384615	0.25	GO:0045608	GO:BP	negative regulation of inner ear auditory receptor cell differentiation	21026	11297
query_1	TRUE	0.0199159	4	26	1	0.0384615	0.25	GO:0045163	GO:BP	clustering of voltage-gated potassium channels	21026	11152
query_1	TRUE	0.0199159	4	26	1	0.0384615	0.25	GO:0042637	GO:BP	catagen	21026	10177
query_1	TRUE	0.0207647	576	26	4	0.153846	0.00694444	GO:0002694	GO:BP	regulation of leukocyte activation	21026	1210
query_1	TRUE	0.0211664	88	26	2	0.0769231	0.0227273	GO:0001843	GO:BP	neural tube closure	21026	498
query_1	TRUE	0.0215335	89	26	2	0.0769231	0.0224719	GO:0060606	GO:BP	tube closure	21026	14571
query_1	TRUE	0.0215335	89	26	2	0.0769231	0.0224719	GO:0061515	GO:BP	myeloid cell development	21026	15300
query_1	TRUE	0.0216867	292	26	3	0.115385	0.010274	GO:0030336	GO:BP	negative regulation of cell migration	21026	6745
query_1	TRUE	0.0218413	293	26	3	0.115385	0.0102389	GO:0090596	GO:BP	sensory organ morphogenesis	21026	18119
query_1	TRUE	0.0218502	90	26	2	0.0769231	0.0222222	GO:2000628	GO:BP	regulation of miRNA metabolic process	21026	25463
query_1	TRUE	0.0222192	91	26	2	0.0769231	0.021978	GO:0072091	GO:BP	regulation of stem cell proliferation	21026	16890
query_1	TRUE	0.0222192	91	26	2	0.0769231	0.021978	GO:0002088	GO:BP	lens development in camera-type eye	21026	672
query_1	TRUE	0.0223993	2871	26	9	0.346154	0.0031348	GO:0002376	GO:BP	immune system process	21026	904
query_1	TRUE	0.0227783	960	26	5	0.192308	0.00520833	GO:0030334	GO:BP	regulation of cell migration	21026	6743
query_1	TRUE	0.0227783	299	26	3	0.115385	0.0100334	GO:0043491	GO:BP	phosphatidylinositol 3-kinase/protein kinase B signal transduction	21026	10639
query_1	TRUE	0.0227976	5	26	1	0.0384615	0.2	GO:0051890	GO:BP	regulation of cardioblast differentiation	21026	13780
query_1	TRUE	0.0227976	5	26	1	0.0384615	0.2	GO:0003289	GO:BP	atrial septum primum morphogenesis	21026	1709
query_1	TRUE	0.0227976	5	26	1	0.0384615	0.2	GO:0061197	GO:BP	fungiform papilla morphogenesis	21026	15078
query_1	TRUE	0.0227976	5	26	1	0.0384615	0.2	GO:2000977	GO:BP	regulation of forebrain neuron differentiation	21026	25777
query_1	TRUE	0.0227976	5	26	1	0.0384615	0.2	GO:0045113	GO:BP	regulation of integrin biosynthetic process	21026	11129
query_1	TRUE	0.0227976	5	26	1	0.0384615	0.2	GO:0003274	GO:BP	endocardial cushion fusion	21026	1696
query_1	TRUE	0.0227976	5	26	1	0.0384615	0.2	GO:1990264	GO:BP	peptidyl-tyrosine dephosphorylation involved in inactivation of protein kinase activity	21026	24692
query_1	TRUE	0.0227976	94	26	2	0.0769231	0.0212766	GO:0014020	GO:BP	primary neural tube formation	21026	4573
query_1	TRUE	0.0227976	5	26	1	0.0384615	0.2	GO:0022009	GO:BP	central nervous system vasculogenesis	21026	6531
query_1	TRUE	0.0227976	5	26	1	0.0384615	0.2	GO:0060266	GO:BP	negative regulation of respiratory burst involved in inflammatory response	21026	14275
query_1	TRUE	0.0227976	5	26	1	0.0384615	0.2	GO:0003284	GO:BP	septum primum development	21026	1705
query_1	TRUE	0.0227976	95	26	2	0.0769231	0.0210526	GO:0048640	GO:BP	negative regulation of developmental growth	21026	12731
query_1	TRUE	0.0227976	5	26	1	0.0384615	0.2	GO:1905949	GO:BP	negative regulation of calcium ion import across plasma membrane	21026	24605
query_1	TRUE	0.0227976	5	26	1	0.0384615	0.2	GO:0072047	GO:BP	proximal/distal pattern formation involved in nephron development	21026	16847
query_1	TRUE	0.0227976	5	26	1	0.0384615	0.2	GO:0072049	GO:BP	comma-shaped body morphogenesis	21026	16849
query_1	TRUE	0.0227976	5	26	1	0.0384615	0.2	GO:1905550	GO:BP	regulation of protein localization to endoplasmic reticulum	21026	24302
query_1	TRUE	0.0227976	5	26	1	0.0384615	0.2	GO:0072081	GO:BP	specification of nephron tubule identity	21026	16881
query_1	TRUE	0.0227976	5	26	1	0.0384615	0.2	GO:0060023	GO:BP	soft palate development	21026	14079
query_1	TRUE	0.0227976	5	26	1	0.0384615	0.2	GO:0036135	GO:BP	Schwann cell migration	21026	9375
query_1	TRUE	0.0227976	604	26	4	0.153846	0.00662252	GO:0040008	GO:BP	regulation of growth	21026	9805
query_1	TRUE	0.0227976	5	26	1	0.0384615	0.2	GO:0090156	GO:BP	intracellular sphingolipid homeostasis	21026	17830
query_1	TRUE	0.0227976	599	26	4	0.153846	0.0066778	GO:0048667	GO:BP	cell morphogenesis involved in neuron differentiation	21026	12758
query_1	TRUE	0.0227976	5	26	1	0.0384615	0.2	GO:1900147	GO:BP	regulation of Schwann cell migration	21026	20171
query_1	TRUE	0.0227976	5	26	1	0.0384615	0.2	GO:0048818	GO:BP	positive regulation of hair follicle maturation	21026	12896
query_1	TRUE	0.0227976	5	26	1	0.0384615	0.2	GO:0071787	GO:BP	endoplasmic reticulum tubular network formation	21026	16677
query_1	TRUE	0.0227976	5	26	1	0.0384615	0.2	GO:0035905	GO:BP	ascending aorta development	21026	9251
query_1	TRUE	0.0229649	1400	26	6	0.230769	0.00428571	GO:0051253	GO:BP	negative regulation of RNA metabolic process	21026	13418
query_1	TRUE	0.0229649	307	26	3	0.115385	0.00977199	GO:0051056	GO:BP	regulation of small GTPase mediated signal transduction	21026	13293
query_1	TRUE	0.0229649	96	26	2	0.0769231	0.0208333	GO:0030512	GO:BP	negative regulation of transforming growth factor beta receptor signaling pathway	21026	6791
query_1	TRUE	0.0231034	308	26	3	0.115385	0.00974026	GO:2000146	GO:BP	negative regulation of cell motility	21026	25055
query_1	TRUE	0.0232352	309	26	3	0.115385	0.00970874	GO:0050807	GO:BP	regulation of synapse organization	21026	13101
query_1	TRUE	0.0232352	97	26	2	0.0769231	0.0206186	GO:0021766	GO:BP	hippocampus development	21026	6314
query_1	TRUE	0.0236499	98	26	2	0.0769231	0.0204082	GO:0051781	GO:BP	positive regulation of cell division	21026	13737
query_1	TRUE	0.0240671	99	26	2	0.0769231	0.020202	GO:0050848	GO:BP	regulation of calcium-mediated signaling	21026	13124
query_1	TRUE	0.024474	100	26	2	0.0769231	0.02	GO:0008593	GO:BP	regulation of Notch signaling pathway	21026	3188
query_1	TRUE	0.024474	316	26	3	0.115385	0.00949367	GO:0050803	GO:BP	regulation of synapse structure or activity	21026	13097
query_1	TRUE	0.0248551	101	26	2	0.0769231	0.019802	GO:0001841	GO:BP	neural tube formation	21026	496
query_1	TRUE	0.0252267	320	26	3	0.115385	0.009375	GO:0060485	GO:BP	mesenchyme development	21026	14468
query_1	TRUE	0.0254862	103	26	2	0.0769231	0.0194175	GO:2000177	GO:BP	regulation of neural precursor cell proliferation	21026	25070
query_1	TRUE	0.0254862	103	26	2	0.0769231	0.0194175	GO:0045639	GO:BP	positive regulation of myeloid cell differentiation	21026	11328
query_1	TRUE	0.0254862	322	26	3	0.115385	0.00931677	GO:0051047	GO:BP	positive regulation of secretion	21026	13284
query_1	TRUE	0.0254862	632	26	4	0.153846	0.00632911	GO:0050865	GO:BP	regulation of cell activation	21026	13141
query_1	TRUE	0.0254862	322	26	3	0.115385	0.00931677	GO:0001822	GO:BP	kidney development	21026	477
query_1	TRUE	0.0256462	6	26	1	0.0384615	0.166667	GO:0051935	GO:BP	glutamate reuptake	21026	13811
query_1	TRUE	0.0256462	6	26	1	0.0384615	0.166667	GO:0060789	GO:BP	hair follicle placode formation	21026	14740
query_1	TRUE	0.0256462	6	26	1	0.0384615	0.166667	GO:0061196	GO:BP	fungiform papilla development	21026	15077
query_1	TRUE	0.0256462	6	26	1	0.0384615	0.166667	GO:0060268	GO:BP	negative regulation of respiratory burst	21026	14277
query_1	TRUE	0.0256462	6	26	1	0.0384615	0.166667	GO:2000172	GO:BP	regulation of branching morphogenesis of a nerve	21026	25065
query_1	TRUE	0.0256462	6	26	1	0.0384615	0.166667	GO:0060374	GO:BP	mast cell differentiation	21026	14373
query_1	TRUE	0.0256462	6	26	1	0.0384615	0.166667	GO:1903976	GO:BP	negative regulation of glial cell migration	21026	23083
query_1	TRUE	0.0256462	6	26	1	0.0384615	0.166667	GO:0045578	GO:BP	negative regulation of B cell differentiation	21026	11267
query_1	TRUE	0.0256462	6	26	1	0.0384615	0.166667	GO:0003278	GO:BP	apoptotic process involved in heart morphogenesis	21026	1700
query_1	TRUE	0.0256462	6	26	1	0.0384615	0.166667	GO:0045112	GO:BP	integrin biosynthetic process	21026	11128
query_1	TRUE	0.0256462	326	26	3	0.115385	0.00920245	GO:0040013	GO:BP	negative regulation of locomotion	21026	9810
query_1	TRUE	0.0256462	6	26	1	0.0384615	0.166667	GO:0003166	GO:BP	bundle of His development	21026	1594
query_1	TRUE	0.0256462	6	26	1	0.0384615	0.166667	GO:0002023	GO:BP	reduction of food intake in response to dietary excess	21026	623
query_1	TRUE	0.025687	105	26	2	0.0769231	0.0190476	GO:0060840	GO:BP	artery development	21026	14770
query_1	TRUE	0.0260049	1022	26	5	0.192308	0.00489237	GO:2000145	GO:BP	regulation of cell motility	21026	25054
query_1	TRUE	0.0260537	106	26	2	0.0769231	0.0188679	GO:0010586	GO:BP	miRNA metabolic process	21026	4217
query_1	TRUE	0.0262707	6695	26	15	0.576923	0.00224048	GO:0070013	GO:CC	intracellular organelle lumen	22149	2334
query_1	TRUE	0.0262707	860	26	5	0.192308	0.00581395	GO:0036477	GO:CC	somatodendritic compartment	22149	1684
query_1	TRUE	0.0262707	6695	26	15	0.576923	0.00224048	GO:0043233	GO:CC	organelle lumen	22149	1847
query_1	TRUE	0.0262707	523	26	4	0.153846	0.00764818	GO:0005667	GO:CC	transcription regulator complex	22149	257
query_1	TRUE	0.0262707	6695	26	15	0.576923	0.00224048	GO:0031974	GO:CC	membrane-enclosed lumen	22149	1193
query_1	TRUE	0.0264755	107	26	2	0.0769231	0.0186916	GO:0007631	GO:BP	feeding behavior	21026	3073
query_1	TRUE	0.0268421	2	26	1	0.0384615	0.5	GO:0035851	GO:MF	Krueppel-associated box domain binding	20246	4890
query_1	TRUE	0.0268421	2	26	1	0.0384615	0.5	GO:0046811	GO:MF	histone deacetylase inhibitor activity	20246	5693
query_1	TRUE	0.0268421	2	26	1	0.0384615	0.5	GO:0038025	GO:MF	reelin receptor activity	20246	5014
query_1	TRUE	0.0268421	59	26	2	0.0769231	0.0338983	GO:0070888	GO:MF	E-box binding	20246	8098
query_1	TRUE	0.0268995	108	26	2	0.0769231	0.0185185	GO:0003279	GO:BP	cardiac septum development	21026	1701
query_1	TRUE	0.0273257	109	26	2	0.0769231	0.0183486	GO:1990266	GO:BP	neutrophil migration	21026	24693
query_1	TRUE	0.0275677	57	21	3	0.142857	0.0526316	WP:WP5265	WP	Neurogenesis regulation in the olfactory epithelium	8752	745
query_1	TRUE	0.0275677	57	21	3	0.142857	0.0526316	WP:WP4879	WP	Overlap between signal transduction pathways contributing to LMNA laminopathies	8752	569
query_1	TRUE	0.028583	79	26	2	0.0769231	0.0253165	GO:0017053	GO:CC	transcription repressor complex	22149	758
query_1	TRUE	0.028583	2323	26	8	0.307692	0.00344382	GO:0120025	GO:CC	plasma membrane bounded cell projection	22149	3372
query_1	TRUE	0.028583	1355	26	6	0.230769	0.00442804	GO:0043005	GO:CC	neuron projection	22149	1808
query_1	TRUE	0.0286684	662	26	4	0.153846	0.0060423	GO:1902532	GO:BP	negative regulation of intracellular signal transduction	21026	22042
query_1	TRUE	0.0287162	7	26	1	0.0384615	0.142857	GO:1905653	GO:BP	positive regulation of artery morphogenesis	21026	24385
query_1	TRUE	0.0287162	7	26	1	0.0384615	0.142857	GO:1905651	GO:BP	regulation of artery morphogenesis	21026	24383
query_1	TRUE	0.0287162	7	26	1	0.0384615	0.142857	GO:0070445	GO:BP	regulation of oligodendrocyte progenitor proliferation	21026	15894
query_1	TRUE	0.0287162	344	26	3	0.115385	0.00872093	GO:0070482	GO:BP	response to oxygen levels	21026	15915
query_1	TRUE	0.0287162	7	26	1	0.0384615	0.142857	GO:0002072	GO:BP	optic cup morphogenesis involved in camera-type eye development	21026	661
query_1	TRUE	0.0287162	7	26	1	0.0384615	0.142857	GO:1903753	GO:BP	negative regulation of p38MAPK cascade	21026	22913
query_1	TRUE	0.0287162	7	26	1	0.0384615	0.142857	GO:0072050	GO:BP	S-shaped body morphogenesis	21026	16850
query_1	TRUE	0.0287162	7	26	1	0.0384615	0.142857	GO:0034165	GO:BP	positive regulation of toll-like receptor 9 signaling pathway	21026	8410
query_1	TRUE	0.0287162	7	26	1	0.0384615	0.142857	GO:0021780	GO:BP	glial cell fate specification	21026	6326
query_1	TRUE	0.0287162	7	26	1	0.0384615	0.142857	GO:0021796	GO:BP	cerebral cortex regionalization	21026	6342
query_1	TRUE	0.0287162	7	26	1	0.0384615	0.142857	GO:0021861	GO:BP	forebrain radial glial cell differentiation	21026	6402
query_1	TRUE	0.0287162	7	26	1	0.0384615	0.142857	GO:0003164	GO:BP	His-Purkinje system development	21026	1592
query_1	TRUE	0.0287162	113	26	2	0.0769231	0.0176991	GO:0001708	GO:BP	cell fate specification	21026	398
query_1	TRUE	0.029394	115	26	2	0.0769231	0.0173913	GO:0002065	GO:BP	columnar/cuboidal epithelial cell differentiation	21026	654
query_1	TRUE	0.0298389	1067	26	5	0.192308	0.00468604	GO:0040012	GO:BP	regulation of locomotion	21026	9809
query_1	TRUE	0.0302044	117	26	2	0.0769231	0.017094	GO:0098659	GO:BP	inorganic cation import across plasma membrane	21026	18566
query_1	TRUE	0.0302044	117	26	2	0.0769231	0.017094	GO:0099587	GO:BP	inorganic ion import across plasma membrane	21026	18901
query_1	TRUE	0.0304145	796	26	5	0.192308	0.00628141	GO:0019900	GO:MF	kinase binding	20246	3493
query_1	TRUE	0.0311462	357	26	3	0.115385	0.00840336	GO:0031346	GO:BP	positive regulation of cell projection organization	21026	7098
query_1	TRUE	0.0313557	1529	26	6	0.230769	0.00392413	GO:0045934	GO:BP	negative regulation of nucleobase-containing compound metabolic process	21026	11566
query_1	TRUE	0.0313911	1530	26	6	0.230769	0.00392157	GO:0007155	GO:BP	cell adhesion	21026	2706
query_1	TRUE	0.0314272	8	26	1	0.0384615	0.125	GO:0032909	GO:BP	regulation of transforming growth factor beta2 production	21026	7844
query_1	TRUE	0.0314272	8	26	1	0.0384615	0.125	GO:0060264	GO:BP	regulation of respiratory burst involved in inflammatory response	21026	14273
query_1	TRUE	0.0314272	8	26	1	0.0384615	0.125	GO:0014012	GO:BP	peripheral nervous system axon regeneration	21026	4565
query_1	TRUE	0.0314272	8	26	1	0.0384615	0.125	GO:0070444	GO:BP	oligodendrocyte progenitor proliferation	21026	15893
query_1	TRUE	0.0314272	8	26	1	0.0384615	0.125	GO:0003149	GO:BP	membranous septum morphogenesis	21026	1579
query_1	TRUE	0.0314272	8	26	1	0.0384615	0.125	GO:0003344	GO:BP	pericardium morphogenesis	21026	1762
query_1	TRUE	0.0314272	8	26	1	0.0384615	0.125	GO:0072048	GO:BP	renal system pattern specification	21026	16848
query_1	TRUE	0.0314272	8	26	1	0.0384615	0.125	GO:0061004	GO:BP	pattern specification involved in kidney development	21026	14912
query_1	TRUE	0.0314272	8	26	1	0.0384615	0.125	GO:0046877	GO:BP	regulation of saliva secretion	21026	12245
query_1	TRUE	0.0314272	8	26	1	0.0384615	0.125	GO:0032906	GO:BP	transforming growth factor beta2 production	21026	7841
query_1	TRUE	0.0314272	5629	26	13	0.5	0.00230947	GO:0048523	GO:BP	negative regulation of cellular process	21026	12639
query_1	TRUE	0.0314272	8	26	1	0.0384615	0.125	GO:0072282	GO:BP	metanephric nephron tubule morphogenesis	21026	17078
query_1	TRUE	0.0314272	8	26	1	0.0384615	0.125	GO:0033601	GO:BP	positive regulation of mammary gland epithelial cell proliferation	21026	8247
query_1	TRUE	0.0314272	8	26	1	0.0384615	0.125	GO:0060022	GO:BP	hard palate development	21026	14078
query_1	TRUE	0.0314272	8	26	1	0.0384615	0.125	GO:0061343	GO:BP	cell adhesion involved in heart morphogenesis	21026	15207
query_1	TRUE	0.0318647	123	26	2	0.0769231	0.0162602	GO:0007265	GO:BP	Ras protein signal transduction	21026	2779
query_1	TRUE	0.0318647	123	26	2	0.0769231	0.0162602	GO:0072089	GO:BP	stem cell proliferation	21026	16888
query_1	TRUE	0.0318647	123	26	2	0.0769231	0.0162602	GO:0002367	GO:BP	cytokine production involved in immune response	21026	897
query_1	TRUE	0.0318647	123	26	2	0.0769231	0.0162602	GO:0002718	GO:BP	regulation of cytokine production involved in immune response	21026	1234
query_1	TRUE	0.0318712	7076	26	15	0.576923	0.00211984	GO:0034654	GO:BP	nucleobase-containing compound biosynthetic process	21026	8645
query_1	TRUE	0.0326884	125	26	2	0.0769231	0.016	GO:0002761	GO:BP	regulation of myeloid leukocyte differentiation	21026	1270
query_1	TRUE	0.0326884	1105	26	5	0.192308	0.00452489	GO:0051130	GO:BP	positive regulation of cellular component organization	21026	13334
query_1	TRUE	0.0331189	126	26	2	0.0769231	0.015873	GO:0002698	GO:BP	negative regulation of immune effector process	21026	1214
query_1	TRUE	0.0331788	602	26	4	0.153846	0.00664452	GO:0098978	GO:CC	glutamatergic synapse	22149	3246
query_1	TRUE	0.0335605	127	26	2	0.0769231	0.015748	GO:0003231	GO:BP	cardiac ventricle development	21026	1659
query_1	TRUE	0.0338543	129	26	2	0.0769231	0.0155039	GO:0038127	GO:BP	ERBB signaling pathway	21026	9629
query_1	TRUE	0.0338543	9	26	1	0.0384615	0.111111	GO:0060215	GO:BP	primitive hemopoiesis	21026	14231
query_1	TRUE	0.0338543	9	26	1	0.0384615	0.111111	GO:2000980	GO:BP	regulation of inner ear receptor cell differentiation	21026	25780
query_1	TRUE	0.0338543	9	26	1	0.0384615	0.111111	GO:2000678	GO:BP	negative regulation of transcription regulatory region DNA binding	21026	25504
query_1	TRUE	0.0338543	9	26	1	0.0384615	0.111111	GO:0099612	GO:BP	protein localization to axon	21026	18913
query_1	TRUE	0.0338543	9	26	1	0.0384615	0.111111	GO:0062043	GO:BP	positive regulation of cardiac epithelial to mesenchymal transition	21026	15577
query_1	TRUE	0.0338543	9	26	1	0.0384615	0.111111	GO:0048819	GO:BP	regulation of hair follicle maturation	21026	12897
query_1	TRUE	0.0338543	9	26	1	0.0384615	0.111111	GO:0032873	GO:BP	negative regulation of stress-activated MAPK cascade	21026	7813
query_1	TRUE	0.0338543	9	26	1	0.0384615	0.111111	GO:0045607	GO:BP	regulation of inner ear auditory receptor cell differentiation	21026	11296
query_1	TRUE	0.0338543	9	26	1	0.0384615	0.111111	GO:0044848	GO:BP	biological phase	21026	11042
query_1	TRUE	0.0338543	9	26	1	0.0384615	0.111111	GO:0044851	GO:BP	hair cycle phase	21026	11045
query_1	TRUE	0.0338543	9	26	1	0.0384615	0.111111	GO:1905665	GO:BP	positive regulation of calcium ion import across plasma membrane	21026	24391
query_1	TRUE	0.0338543	128	26	2	0.0769231	0.015625	GO:0021761	GO:BP	limbic system development	21026	6309
query_1	TRUE	0.0338543	9	26	1	0.0384615	0.111111	GO:0045631	GO:BP	regulation of mechanoreceptor differentiation	21026	11320
query_1	TRUE	0.0341346	130	26	2	0.0769231	0.0153846	GO:0022612	GO:BP	gland morphogenesis	21026	6586
query_1	TRUE	0.0342357	2441	26	8	0.307692	0.00327735	GO:0042995	GO:CC	cell projection	22149	1807
query_1	TRUE	0.0342357	5	26	1	0.0384615	0.2	GO:0005851	GO:CC	eukaryotic translation initiation factor 2B complex	22149	382
query_1	TRUE	0.0342357	5	26	1	0.0384615	0.2	GO:0098826	GO:CC	endoplasmic reticulum tubular network membrane	22149	3198
query_1	TRUE	0.0345748	131	26	2	0.0769231	0.0152672	GO:0045667	GO:BP	regulation of osteoblast differentiation	21026	11356
query_1	TRUE	0.0350166	132	26	2	0.0769231	0.0151515	GO:0010977	GO:BP	negative regulation of neuron projection development	21026	4533
query_1	TRUE	0.0352716	245	26	3	0.115385	0.0122449	GO:0033218	GO:MF	amide binding	20246	4262
query_1	TRUE	0.0354601	133	26	2	0.0769231	0.0150376	GO:0045598	GO:BP	regulation of fat cell differentiation	21026	11287
query_1	TRUE	0.0362034	1144	26	5	0.192308	0.00437063	GO:0009628	GO:BP	response to abiotic stimulus	21026	3535
query_1	TRUE	0.036529	10	26	1	0.0384615	0.1	GO:0051292	GO:BP	nuclear pore complex assembly	21026	13442
query_1	TRUE	0.036529	10	26	1	0.0384615	0.1	GO:0072173	GO:BP	metanephric tubule morphogenesis	21026	16970
query_1	TRUE	0.036529	10	26	1	0.0384615	0.1	GO:0061626	GO:BP	pharyngeal arch artery morphogenesis	21026	15378
query_1	TRUE	0.036529	10	26	1	0.0384615	0.1	GO:0062042	GO:BP	regulation of cardiac epithelial to mesenchymal transition	21026	15576
query_1	TRUE	0.036529	10	26	1	0.0384615	0.1	GO:0043587	GO:BP	tongue morphogenesis	21026	10694
query_1	TRUE	0.036529	136	26	2	0.0769231	0.0147059	GO:0030218	GO:BP	erythrocyte differentiation	21026	6689
query_1	TRUE	0.036529	10	26	1	0.0384615	0.1	GO:0051933	GO:BP	amino acid neurotransmitter reuptake	21026	13809
query_1	TRUE	0.036529	10	26	1	0.0384615	0.1	GO:0070303	GO:BP	negative regulation of stress-activated protein kinase signaling cascade	21026	15822
query_1	TRUE	0.036529	10	26	1	0.0384615	0.1	GO:0002536	GO:BP	respiratory burst involved in inflammatory response	21026	1055
query_1	TRUE	0.036529	10	26	1	0.0384615	0.1	GO:0038129	GO:BP	ERBB3 signaling pathway	21026	9631
query_1	TRUE	0.036529	136	26	2	0.0769231	0.0147059	GO:0042476	GO:BP	odontogenesis	21026	10116
query_1	TRUE	0.0365936	137	26	2	0.0769231	0.0145985	GO:0048593	GO:BP	camera-type eye morphogenesis	21026	12695
query_1	TRUE	0.0365936	137	26	2	0.0769231	0.0145985	GO:0050680	GO:BP	negative regulation of epithelial cell proliferation	21026	13043
query_1	TRUE	0.0368121	104	26	2	0.0769231	0.0192308	GO:0098685	GO:CC	Schaffer collateral - CA1 synapse	22149	3173
query_1	TRUE	0.0368121	659	26	4	0.153846	0.0060698	GO:0030424	GO:CC	axon	22149	907
query_1	TRUE	0.0368121	6	26	1	0.0384615	0.166667	GO:0005955	GO:CC	calcineurin complex	22149	460
query_1	TRUE	0.0370438	74	26	2	0.0769231	0.027027	GO:0160215	GO:MF	deacylase activity	20246	9798
query_1	TRUE	0.0375507	139	26	2	0.0769231	0.0143885	GO:0030879	GO:BP	mammary gland development	21026	6912
query_1	TRUE	0.0381306	401	26	3	0.115385	0.0074813	GO:0002697	GO:BP	regulation of immune effector process	21026	1213
query_1	TRUE	0.0382515	402	26	3	0.115385	0.00746269	GO:0050900	GO:BP	leukocyte migration	21026	13170
query_1	TRUE	0.0382515	402	26	3	0.115385	0.00746269	GO:0045859	GO:BP	regulation of protein kinase activity	21026	11509
query_1	TRUE	0.038609	5834	26	13	0.5	0.00222832	GO:0048519	GO:BP	negative regulation of biological process	21026	12635
query_1	TRUE	0.0390521	11	26	1	0.0384615	0.0909091	GO:0097090	GO:BP	presynaptic membrane organization	21026	18246
query_1	TRUE	0.0390521	11	26	1	0.0384615	0.0909091	GO:2000347	GO:BP	positive regulation of hepatocyte proliferation	21026	25226
query_1	TRUE	0.0390521	11	26	1	0.0384615	0.0909091	GO:0060075	GO:BP	regulation of resting membrane potential	21026	14129
query_1	TRUE	0.0390521	11	26	1	0.0384615	0.0909091	GO:0060900	GO:BP	embryonic camera-type eye formation	21026	14816
query_1	TRUE	0.0390521	11	26	1	0.0384615	0.0909091	GO:0035022	GO:BP	positive regulation of Rac protein signal transduction	21026	8700
query_1	TRUE	0.0390521	11	26	1	0.0384615	0.0909091	GO:0003357	GO:BP	noradrenergic neuron differentiation	21026	1775
query_1	TRUE	0.0390521	11	26	1	0.0384615	0.0909091	GO:1904672	GO:BP	regulation of somatic stem cell population maintenance	21026	23633
query_1	TRUE	0.0390521	406	26	3	0.115385	0.00738916	GO:0001558	GO:BP	regulation of cell growth	21026	346
query_1	TRUE	0.0390521	760	26	4	0.153846	0.00526316	GO:0050778	GO:BP	positive regulation of immune response	21026	13081
query_1	TRUE	0.0406767	82	26	2	0.0769231	0.0243902	GO:0001540	GO:MF	amyloid-beta binding	20246	185
query_1	TRUE	0.0406767	2195	26	8	0.307692	0.00364465	GO:0098772	GO:MF	molecular function regulator activity	20246	8521
query_1	TRUE	0.0406767	4	26	1	0.0384615	0.25	GO:0034714	GO:MF	type III transforming growth factor beta receptor binding	20246	4758
query_1	TRUE	0.0406767	4	26	1	0.0384615	0.25	GO:0030229	GO:MF	very-low-density lipoprotein particle receptor activity	20246	3616
query_1	TRUE	0.0407177	3909	26	10	0.384615	0.0025582	GO:0042221	GO:BP	response to chemical	21026	9956
query_1	TRUE	0.0407177	147	26	2	0.0769231	0.0136054	GO:0034101	GO:BP	erythrocyte homeostasis	21026	8346
query_1	TRUE	0.0410918	12	26	1	0.0384615	0.0833333	GO:1905664	GO:BP	regulation of calcium ion import across plasma membrane	21026	24390
query_1	TRUE	0.0410918	12	26	1	0.0384615	0.0833333	GO:0021527	GO:BP	spinal cord association neuron differentiation	21026	6079
query_1	TRUE	0.0410918	779	26	4	0.153846	0.00513479	GO:0001932	GO:BP	regulation of protein phosphorylation	21026	544
query_1	TRUE	0.0410918	12	26	1	0.0384615	0.0833333	GO:0010936	GO:BP	negative regulation of macrophage cytokine production	21026	4500
query_1	TRUE	0.0410918	150	26	2	0.0769231	0.0133333	GO:2000045	GO:BP	regulation of G1/S transition of mitotic cell cycle	21026	24969
query_1	TRUE	0.0410918	775	26	4	0.153846	0.00516129	GO:0007268	GO:BP	chemical synaptic transmission	21026	2782
query_1	TRUE	0.0410918	12	26	1	0.0384615	0.0833333	GO:0045161	GO:BP	neuronal ion channel clustering	21026	11150
query_1	TRUE	0.0410918	2192	26	7	0.269231	0.00319343	GO:0070887	GO:BP	cellular response to chemical stimulus	21026	16130
query_1	TRUE	0.0410918	12	26	1	0.0384615	0.0833333	GO:0048755	GO:BP	branching morphogenesis of a nerve	21026	12839
query_1	TRUE	0.0410918	775	26	4	0.153846	0.00516129	GO:0098916	GO:BP	anterograde trans-synaptic signaling	21026	18700
query_1	TRUE	0.0410918	12	26	1	0.0384615	0.0833333	GO:0072070	GO:BP	loop of Henle development	21026	16870
query_1	TRUE	0.0410918	12	26	1	0.0384615	0.0833333	GO:0048103	GO:BP	somatic stem cell division	21026	12362
query_1	TRUE	0.0410918	12	26	1	0.0384615	0.0833333	GO:0048711	GO:BP	positive regulation of astrocyte differentiation	21026	12801
query_1	TRUE	0.0410918	150	26	2	0.0769231	0.0133333	GO:0090101	GO:BP	negative regulation of transmembrane receptor protein serine/threonine kinase signaling pathway	21026	17784
query_1	TRUE	0.0410918	781	26	4	0.153846	0.00512164	GO:0099537	GO:BP	trans-synaptic signaling	21026	18865
query_1	TRUE	0.0410918	12	26	1	0.0384615	0.0833333	GO:0051798	GO:BP	positive regulation of hair follicle development	21026	13751
query_1	TRUE	0.0410918	12	26	1	0.0384615	0.0833333	GO:0042416	GO:BP	dopamine biosynthetic process	21026	10064
query_1	TRUE	0.0410918	12	26	1	0.0384615	0.0833333	GO:0043508	GO:BP	negative regulation of JUN kinase activity	21026	10648
query_1	TRUE	0.0410918	12	26	1	0.0384615	0.0833333	GO:0038026	GO:BP	reelin-mediated signaling pathway	21026	9583
query_1	TRUE	0.0411658	2745	26	8	0.307692	0.00291439	GO:0010558	GO:BP	negative regulation of macromolecule biosynthetic process	21026	4194
query_1	TRUE	0.041321	151	26	2	0.0769231	0.013245	GO:0099175	GO:BP	regulation of postsynapse organization	21026	18832
query_1	TRUE	0.0420017	3948	26	10	0.384615	0.00253293	GO:0006950	GO:BP	response to stress	21026	2571
query_1	TRUE	0.0426061	428	26	3	0.115385	0.00700935	GO:0044772	GO:BP	mitotic cell cycle phase transition	21026	11001
query_1	TRUE	0.042779	12342	26	21	0.807692	0.00170151	GO:0044238	GO:BP	primary metabolic process	21026	10839
query_1	TRUE	0.0432616	431	26	3	0.115385	0.00696056	GO:0043549	GO:BP	regulation of kinase activity	21026	10666
query_1	TRUE	0.0432678	13	26	1	0.0384615	0.0769231	GO:0090158	GO:BP	endoplasmic reticulum membrane organization	21026	17831
query_1	TRUE	0.0432678	13	26	1	0.0384615	0.0769231	GO:0060788	GO:BP	ectodermal placode formation	21026	14739
query_1	TRUE	0.0432678	13	26	1	0.0384615	0.0769231	GO:1902337	GO:BP	regulation of apoptotic process involved in morphogenesis	21026	21918
query_1	TRUE	0.0432678	433	26	3	0.115385	0.00692841	GO:0003002	GO:BP	regionalization	21026	1451
query_1	TRUE	0.0432678	13	26	1	0.0384615	0.0769231	GO:0034163	GO:BP	regulation of toll-like receptor 9 signaling pathway	21026	8408
query_1	TRUE	0.0432678	13	26	1	0.0384615	0.0769231	GO:0061303	GO:BP	cornea development in camera-type eye	21026	15175
query_1	TRUE	0.0432678	13	26	1	0.0384615	0.0769231	GO:1904748	GO:BP	regulation of apoptotic process involved in development	21026	23693
query_1	TRUE	0.0432678	13	26	1	0.0384615	0.0769231	GO:0071697	GO:BP	ectodermal placode morphogenesis	21026	16634
query_1	TRUE	0.0432678	13	26	1	0.0384615	0.0769231	GO:0021978	GO:BP	telencephalon regionalization	21026	6501
query_1	TRUE	0.0432678	6671	26	14	0.538462	0.00209864	GO:0032774	GO:BP	RNA biosynthetic process	21026	7758
query_1	TRUE	0.0432678	1227	26	5	0.192308	0.00407498	GO:0006468	GO:BP	protein phosphorylation	21026	2199
query_1	TRUE	0.0433318	157	26	2	0.0769231	0.0127389	GO:0097530	GO:BP	granulocyte migration	21026	18447
query_1	TRUE	0.044308	159	26	2	0.0769231	0.0125786	GO:0008037	GO:BP	cell recognition	21026	3085
query_1	TRUE	0.04433	807	26	4	0.153846	0.00495663	GO:0099536	GO:BP	synaptic signaling	21026	18864
query_1	TRUE	0.045138	442	26	3	0.115385	0.00678733	GO:0030098	GO:BP	lymphocyte differentiation	21026	6643
query_1	TRUE	0.0452525	14	26	1	0.0384615	0.0714286	GO:0043353	GO:BP	enucleate erythrocyte differentiation	21026	10543
query_1	TRUE	0.0452525	814	26	4	0.153846	0.004914	GO:0046649	GO:BP	lymphocyte activation	21026	12121
query_1	TRUE	0.0452525	443	26	3	0.115385	0.00677201	GO:0030099	GO:BP	myeloid cell differentiation	21026	6644
query_1	TRUE	0.0452525	14	26	1	0.0384615	0.0714286	GO:0045605	GO:BP	negative regulation of epidermal cell differentiation	21026	11294
query_1	TRUE	0.0452525	14	26	1	0.0384615	0.0714286	GO:0043922	GO:BP	negative regulation by host of viral transcription	21026	10760
query_1	TRUE	0.0452525	14	26	1	0.0384615	0.0714286	GO:0014004	GO:BP	microglia differentiation	21026	4557
query_1	TRUE	0.0452525	14	26	1	0.0384615	0.0714286	GO:0045683	GO:BP	negative regulation of epidermis development	21026	11369
query_1	TRUE	0.0452525	14	26	1	0.0384615	0.0714286	GO:1901533	GO:BP	negative regulation of hematopoietic progenitor cell differentiation	21026	21268
query_1	TRUE	0.0452525	14	26	1	0.0384615	0.0714286	GO:1905209	GO:BP	positive regulation of cardiocyte differentiation	21026	24054
query_1	TRUE	0.0452525	2813	26	8	0.307692	0.00284394	GO:0009890	GO:BP	negative regulation of biosynthetic process	21026	3735
query_1	TRUE	0.0452525	14	26	1	0.0384615	0.0714286	GO:0046541	GO:BP	saliva secretion	21026	12062
query_1	TRUE	0.0452525	14	26	1	0.0384615	0.0714286	GO:0048712	GO:BP	negative regulation of astrocyte differentiation	21026	12802
query_1	TRUE	0.0452525	14	26	1	0.0384615	0.0714286	GO:0035970	GO:BP	peptidyl-threonine dephosphorylation	21026	9289
query_1	TRUE	0.0452525	14	26	1	0.0384615	0.0714286	GO:0003222	GO:BP	ventricular trabecula myocardium morphogenesis	21026	1650
query_1	TRUE	0.0455091	1255	26	5	0.192308	0.00398406	GO:0040011	GO:BP	locomotion	21026	9808
query_1	TRUE	0.0455758	164	26	2	0.0769231	0.0121951	GO:0035265	GO:BP	organ growth	21026	8864
query_1	TRUE	0.0455758	164	26	2	0.0769231	0.0121951	GO:0051250	GO:BP	negative regulation of lymphocyte activation	21026	13415
query_1	TRUE	0.0457318	449	26	3	0.115385	0.00668151	GO:0045088	GO:BP	regulation of innate immune response	21026	11117
query_1	TRUE	0.0458851	165	26	2	0.0769231	0.0121212	GO:0071453	GO:BP	cellular response to oxygen levels	21026	16456
query_1	TRUE	0.0458851	165	26	2	0.0769231	0.0121212	GO:0051963	GO:BP	regulation of synapse assembly	21026	13838
query_1	TRUE	0.0461949	5	26	1	0.0384615	0.2	GO:0019826	GO:MF	oxygen sensor activity	20246	3469
query_1	TRUE	0.0461949	5	26	1	0.0384615	0.2	GO:0160009	GO:MF	histone decrotonylase activity	20246	9721
query_1	TRUE	0.0461949	5	26	1	0.0384615	0.2	GO:0160008	GO:MF	protein decrotonylase activity	20246	9720
query_1	TRUE	0.046661	167	26	2	0.0769231	0.011976	GO:0055088	GO:BP	lipid homeostasis	21026	14031
query_1	TRUE	0.046661	15	26	1	0.0384615	0.0666667	GO:0060766	GO:BP	negative regulation of androgen receptor signaling pathway	21026	14719
query_1	TRUE	0.046661	15	26	1	0.0384615	0.0666667	GO:0048820	GO:BP	hair follicle maturation	21026	12898
query_1	TRUE	0.046661	454	26	3	0.115385	0.00660793	GO:0048732	GO:BP	gland development	21026	12822
query_1	TRUE	0.046661	15	26	1	0.0384615	0.0666667	GO:0048681	GO:BP	negative regulation of axon regeneration	21026	12771
query_1	TRUE	0.046661	15	26	1	0.0384615	0.0666667	GO:0060413	GO:BP	atrial septum morphogenesis	21026	14403
query_1	TRUE	0.046661	15	26	1	0.0384615	0.0666667	GO:0060456	GO:BP	positive regulation of digestive system process	21026	14443
query_1	TRUE	0.046661	830	26	4	0.153846	0.00481928	GO:0042325	GO:BP	regulation of phosphorylation	21026	10000
query_1	TRUE	0.046661	15	26	1	0.0384615	0.0666667	GO:0090281	GO:BP	negative regulation of calcium ion import	21026	17934
query_1	TRUE	0.046661	15	26	1	0.0384615	0.0666667	GO:0070593	GO:BP	dendrite self-avoidance	21026	15969
query_1	TRUE	0.046661	15	26	1	0.0384615	0.0666667	GO:0140042	GO:BP	lipid droplet formation	21026	19385
query_1	TRUE	0.046661	15	26	1	0.0384615	0.0666667	GO:0071696	GO:BP	ectodermal placode development	21026	16633
query_1	TRUE	0.046661	15	26	1	0.0384615	0.0666667	GO:0003198	GO:BP	epithelial to mesenchymal transition involved in endocardial cushion formation	21026	1626
query_1	TRUE	0.046661	15	26	1	0.0384615	0.0666667	GO:0035865	GO:BP	cellular response to potassium ion	21026	9226
query_1	TRUE	0.046661	15	26	1	0.0384615	0.0666667	GO:0035332	GO:BP	positive regulation of hippo signaling	21026	8910
query_1	TRUE	0.046661	15	26	1	0.0384615	0.0666667	GO:0006999	GO:BP	nuclear pore organization	21026	2601
query_1	TRUE	0.046661	15	26	1	0.0384615	0.0666667	GO:0007028	GO:BP	cytoplasm organization	21026	2620
query_1	TRUE	0.046661	458	26	3	0.115385	0.00655022	GO:0016055	GO:BP	Wnt signaling pathway	21026	5063
query_1	TRUE	0.046661	6782	26	14	0.538462	0.00206429	GO:0141187	GO:BP	nucleic acid biosynthetic process	21026	19814
query_1	TRUE	0.0470028	18	21	2	0.0952381	0.111111	WP:WP4533	WP	Transcription co factors SKI and SKIL protein partners	8752	458
query_1	TRUE	0.0475908	171	26	2	0.0769231	0.0116959	GO:1990138	GO:BP	neuron projection extension	21026	24657
query_1	TRUE	0.0478692	463	26	3	0.115385	0.00647948	GO:0007409	GO:BP	axonogenesis	21026	2891
query_1	TRUE	0.0479697	172	26	2	0.0769231	0.0116279	GO:0048592	GO:BP	eye morphogenesis	21026	12694
query_1	TRUE	0.0481013	306	26	3	0.115385	0.00980392	GO:0031625	GO:MF	ubiquitin protein ligase binding	20246	3901
query_1	TRUE	0.0486021	847	26	4	0.153846	0.00472255	GO:0051050	GO:BP	positive regulation of transport	21026	13287
query_1	TRUE	0.0489654	16	26	1	0.0384615	0.0625	GO:0010633	GO:BP	negative regulation of epithelial cell migration	21026	4262
query_1	TRUE	0.0489654	16	26	1	0.0384615	0.0625	GO:1900006	GO:BP	positive regulation of dendrite development	21026	20067
query_1	TRUE	0.0489654	16	26	1	0.0384615	0.0625	GO:0045651	GO:BP	positive regulation of macrophage differentiation	21026	11340
query_1	TRUE	0.0489654	16	26	1	0.0384615	0.0625	GO:0098693	GO:BP	regulation of synaptic vesicle cycle	21026	18580
query_1	TRUE	0.0489654	16	26	1	0.0384615	0.0625	GO:0043584	GO:BP	nose development	21026	10691
query_1	TRUE	0.0489654	16	26	1	0.0384615	0.0625	GO:0032926	GO:BP	negative regulation of activin receptor signaling pathway	21026	7860
query_1	TRUE	0.049487	176	26	2	0.0769231	0.0113636	GO:1902806	GO:BP	regulation of cell cycle G1/S phase transition	21026	22218
