# Supplementary material for: Promoter Methylation–Expression Coupling of Gliogenesis Genes in IDH-Wildtype Glioblastoma: Longitudinal Analysis and Prognostic Value
Source: Int J Mol Sci. 2026 Jan 22;27(2):1112. doi: 10.3390/ijms27021112 (PMC12841690; doi:10.3390/ijms27021112)
Supplement: Supplementary file 1 [file ijms-27-01112-s001.zip › Table S14C. Over-representation analysis of hypermethylated-only promoters identifies glial differentiation programs.xlsx]

## Sheet: Table S14C
query	significant	p_value	term_size	query_size	intersection_size	precision	recall	term_id	source	term_name	effective_domain_size	source_order	parents
query_1	TRUE	6.32404e-13	264	8	8	1	0.030303	GO:0010001	GO:BP	glial cell differentiation	21026	3807
query_1	TRUE	3.24477e-12	352	8	8	1	0.0227273	GO:0042063	GO:BP	gliogenesis	21026	9858
query_1	TRUE	9.4715e-07	1771	8	8	1	0.00451722	GO:0022008	GO:BP	neurogenesis	21026	6530
query_1	TRUE	1.77917e-06	1061	8	7	0.875	0.00659755	GO:0007417	GO:BP	central nervous system development	21026	2898
query_1	TRUE	2.61898e-06	77	8	4	0.5	0.0519481	GO:0045685	GO:BP	regulation of glial cell differentiation	21026	11371
query_1	TRUE	7.65289e-06	109	8	4	0.5	0.0366972	GO:0048709	GO:BP	oligodendrocyte differentiation	21026	12799
query_1	TRUE	7.65289e-06	106	8	4	0.5	0.0377358	GO:0014013	GO:BP	regulation of gliogenesis	21026	4566
query_1	TRUE	7.79886e-06	2604	8	8	1	0.0030722	GO:0007399	GO:BP	nervous system development	21026	2884
query_1	TRUE	1.5364e-05	2876	8	8	1	0.00278164	GO:0048468	GO:BP	cell development	21026	12602
query_1	TRUE	2.04155e-05	159	8	4	0.5	0.0251572	GO:0008366	GO:BP	axon ensheathment	21026	3171
query_1	TRUE	2.04155e-05	159	8	4	0.5	0.0251572	GO:0007272	GO:BP	ensheathment of neurons	21026	2786
query_1	TRUE	2.04155e-05	157	8	4	0.5	0.0254777	GO:0042552	GO:BP	myelination	21026	10150
query_1	TRUE	0.000165934	4053	8	8	1	0.00197385	GO:0048731	GO:BP	system development	21026	12821
query_1	TRUE	0.000278807	86	8	3	0.375	0.0348837	GO:0048708	GO:BP	astrocyte differentiation	21026	12798
query_1	TRUE	0.000278807	4437	8	8	1	0.00180302	GO:0030154	GO:BP	cell differentiation	21026	6654
query_1	TRUE	0.000278807	4438	8	8	1	0.00180261	GO:0048869	GO:BP	cellular developmental process	21026	12943
query_1	TRUE	0.000355137	847	8	5	0.625	0.00590319	GO:0060284	GO:BP	regulation of cell development	21026	14292
query_1	TRUE	0.000386793	1680	8	6	0.75	0.00357143	GO:0048585	GO:BP	negative regulation of response to stimulus	21026	12689
query_1	TRUE	0.000386793	4727	8	8	1	0.00169241	GO:0007275	GO:BP	multicellular organism development	21026	2788
query_1	TRUE	0.000386793	378	8	4	0.5	0.010582	GO:0050767	GO:BP	regulation of neurogenesis	21026	13070
query_1	TRUE	0.000550082	3085	8	7	0.875	0.00226904	GO:0048513	GO:BP	animal organ development	21026	12631
query_1	TRUE	0.000594928	14	8	2	0.25	0.142857	GO:0048712	GO:BP	negative regulation of astrocyte differentiation	21026	12802
query_1	TRUE	0.000602059	438	8	4	0.5	0.00913242	GO:0003012	GO:BP	muscle system process	21026	1461
query_1	TRUE	0.000682178	457	8	4	0.5	0.00875274	GO:0051960	GO:BP	regulation of nervous system development	21026	13835
query_1	TRUE	0.00115406	164	8	3	0.375	0.0182927	GO:0030902	GO:BP	hindbrain development	21026	6921
query_1	TRUE	0.00118309	1182	8	5	0.625	0.00423012	GO:1901701	GO:BP	cellular response to oxygen-containing compound	21026	21372
query_1	TRUE	0.00156514	2293	8	6	0.75	0.00261666	GO:0003008	GO:BP	system process	21026	1457
query_1	TRUE	0.00156514	582	8	4	0.5	0.00687285	GO:0042110	GO:BP	T cell activation	21026	9879
query_1	TRUE	0.0016082	26	8	2	0.25	0.0769231	GO:0045686	GO:BP	negative regulation of glial cell differentiation	21026	11372
query_1	TRUE	0.00161305	5997	8	8	1	0.001334	GO:0048856	GO:BP	anatomical structure development	21026	12931
query_1	TRUE	0.00161305	6002	8	8	1	0.00133289	GO:0007165	GO:BP	signal transduction	21026	2716
query_1	TRUE	0.00167908	1326	8	5	0.625	0.00377074	GO:0009968	GO:BP	negative regulation of signal transduction	21026	3791
query_1	TRUE	0.00171259	29	8	2	0.25	0.0689655	GO:0048710	GO:BP	regulation of astrocyte differentiation	21026	12800
query_1	TRUE	0.00171259	29	8	2	0.25	0.0689655	GO:0048714	GO:BP	positive regulation of oligodendrocyte differentiation	21026	12804
query_1	TRUE	0.00207853	1435	8	5	0.625	0.00348432	GO:0023057	GO:BP	negative regulation of signaling	21026	6609
query_1	TRUE	0.00207853	1436	8	5	0.625	0.00348189	GO:0010648	GO:BP	negative regulation of cell communication	21026	4277
query_1	TRUE	0.00207853	1418	8	5	0.625	0.00352609	GO:2000026	GO:BP	regulation of multicellular organismal development	21026	24952
query_1	TRUE	0.00207853	674	8	4	0.5	0.00593472	GO:0007610	GO:BP	behavior	21026	3053
query_1	TRUE	0.00224802	701	8	4	0.5	0.00570613	GO:0051129	GO:BP	negative regulation of cellular component organization	21026	13333
query_1	TRUE	0.00240482	6515	8	8	1	0.00122794	GO:0023052	GO:BP	signaling	21026	6607
query_1	TRUE	0.00240482	6540	8	8	1	0.00122324	GO:0007154	GO:BP	cell communication	21026	2705
query_1	TRUE	0.00240482	6553	8	8	1	0.00122081	GO:0032502	GO:BP	developmental process	21026	7558
query_1	TRUE	0.00281	42	8	2	0.25	0.047619	GO:0014014	GO:BP	negative regulation of gliogenesis	21026	4567
query_1	TRUE	0.00281	1576	8	5	0.625	0.00317259	GO:0045595	GO:BP	regulation of cell differentiation	21026	11284
query_1	TRUE	0.00307451	47	8	2	0.25	0.0425532	GO:0048713	GO:BP	regulation of oligodendrocyte differentiation	21026	12803
query_1	TRUE	0.00307451	46	8	2	0.25	0.0434783	GO:0045687	GO:BP	positive regulation of glial cell differentiation	21026	11373
query_1	TRUE	0.00307451	47	8	2	0.25	0.0425532	GO:0006509	GO:BP	membrane protein ectodomain proteolysis	21026	2226
query_1	TRUE	0.00307451	794	8	4	0.5	0.00503778	GO:0030155	GO:BP	regulation of cell adhesion	21026	6655
query_1	TRUE	0.00307451	2819	8	6	0.75	0.00212841	GO:0007166	GO:BP	cell surface receptor signaling pathway	21026	2717
query_1	TRUE	0.00307451	814	8	4	0.5	0.004914	GO:0046649	GO:BP	lymphocyte activation	21026	12121
query_1	TRUE	0.00307451	47	8	2	0.25	0.0425532	GO:0031641	GO:BP	regulation of myelination	21026	7211
query_1	TRUE	0.00313111	1669	8	5	0.625	0.00299581	GO:1901700	GO:BP	response to oxygen-containing compound	21026	21371
query_1	TRUE	0.00350634	52	8	2	0.25	0.0384615	GO:0051496	GO:BP	positive regulation of stress fiber assembly	21026	13565
query_1	TRUE	0.00350634	2947	8	6	0.75	0.00203597	GO:0065008	GO:BP	regulation of biological quality	21026	15667
query_1	TRUE	0.00383935	879	8	4	0.5	0.00455063	GO:0045597	GO:BP	positive regulation of cell differentiation	21026	11286
query_1	TRUE	0.00438385	7322	8	8	1	0.0010926	GO:0032501	GO:BP	multicellular organismal process	21026	7557
query_1	TRUE	0.00441814	7376	8	8	1	0.0010846	GO:0051716	GO:BP	cellular response to stimulus	21026	13719
query_1	TRUE	0.00441814	62	8	2	0.25	0.0322581	GO:0033619	GO:BP	membrane protein proteolysis	21026	8261
query_1	TRUE	0.00441814	62	8	2	0.25	0.0322581	GO:0032233	GO:BP	positive regulation of actin filament bundle assembly	21026	7369
query_1	TRUE	0.00441814	60	8	2	0.25	0.0333333	GO:0050881	GO:BP	musculoskeletal movement	21026	13153
query_1	TRUE	0.00441814	62	8	2	0.25	0.0322581	GO:0050879	GO:BP	multicellular organismal movement	21026	13152
query_1	TRUE	0.00518317	980	8	4	0.5	0.00408163	GO:0045321	GO:BP	leukocyte activation	21026	11194
query_1	TRUE	0.00561202	71	8	2	0.25	0.028169	GO:0014015	GO:BP	positive regulation of gliogenesis	21026	4568
query_1	TRUE	0.00575177	387	8	3	0.375	0.00775194	GO:0050863	GO:BP	regulation of T cell activation	21026	13139
query_1	TRUE	0.00606949	75	8	2	0.25	0.0266667	GO:0003170	GO:BP	heart valve development	21026	1598
query_1	TRUE	0.00653264	79	8	2	0.25	0.0253165	GO:0150076	GO:BP	neuroinflammatory response	21026	19863
query_1	TRUE	0.00653264	1	8	1	0.125	1	GO:0021813	GO:BP	cell-cell adhesion involved in neuronal-glial interactions involved in cerebral cortex radial glia guided migration	21026	6356
query_1	TRUE	0.00704093	3478	8	6	0.75	0.00172513	GO:0023051	GO:BP	regulation of signaling	21026	6606
query_1	TRUE	0.00704093	3486	8	6	0.75	0.00172117	GO:0010646	GO:BP	regulation of cell communication	21026	4275
query_1	TRUE	0.00740768	86	8	2	0.25	0.0232558	GO:0014897	GO:BP	striated muscle hypertrophy	21026	4751
query_1	TRUE	0.00764612	88	8	2	0.25	0.0227273	GO:0014896	GO:BP	muscle hypertrophy	21026	4750
query_1	TRUE	0.00776395	1132	8	4	0.5	0.00353357	GO:0001775	GO:BP	cell activation	21026	438
query_1	TRUE	0.00793587	91	8	2	0.25	0.021978	GO:0051492	GO:BP	regulation of stress fiber assembly	21026	13561
query_1	TRUE	0.00793587	458	8	3	0.375	0.00655022	GO:0010720	GO:BP	positive regulation of cell development	21026	4329
query_1	TRUE	0.00793587	2192	8	5	0.625	0.00228102	GO:0070887	GO:BP	cellular response to chemical stimulus	21026	16130
query_1	TRUE	0.00793587	92	8	2	0.25	0.0217391	GO:0009791	GO:BP	post-embryonic development	21026	3663
query_1	TRUE	0.00880145	5629	8	7	0.875	0.00124356	GO:0048523	GO:BP	negative regulation of cellular process	21026	12639
query_1	TRUE	0.00880145	99	8	2	0.25	0.020202	GO:0021510	GO:BP	spinal cord development	21026	6062
query_1	TRUE	0.00904308	101	8	2	0.25	0.019802	GO:0110020	GO:BP	regulation of actomyosin structure organization	21026	19091
query_1	TRUE	0.00907411	488	8	3	0.375	0.00614754	GO:0045785	GO:BP	positive regulation of cell adhesion	21026	11455
query_1	TRUE	0.00917083	103	8	2	0.25	0.0194175	GO:0032231	GO:BP	regulation of actin filament bundle assembly	21026	7367
query_1	TRUE	0.00941239	105	8	2	0.25	0.0190476	GO:0043500	GO:BP	muscle adaptation	21026	10641
query_1	TRUE	0.00956908	2	8	1	0.125	0.5	GO:0021589	GO:BP	cerebellum structural organization	21026	6141
query_1	TRUE	0.00956908	2	8	1	0.125	0.5	GO:0021577	GO:BP	hindbrain structural organization	21026	6129
query_1	TRUE	0.00956908	108	8	2	0.25	0.0185185	GO:0043149	GO:BP	stress fiber assembly	21026	10457
query_1	TRUE	0.00956908	5834	8	7	0.875	0.00119986	GO:0048519	GO:BP	negative regulation of biological process	21026	12635
query_1	TRUE	0.00956908	509	8	3	0.375	0.00589391	GO:0051249	GO:BP	regulation of lymphocyte activation	21026	13414
query_1	TRUE	0.00956908	108	8	2	0.25	0.0185185	GO:0030038	GO:BP	contractile actin filament bundle assembly	21026	6628
query_1	TRUE	0.00956908	2	8	1	0.125	0.5	GO:0021812	GO:BP	neuronal-glial interaction involved in cerebral cortex radial glia guided migration	21026	6355
query_1	TRUE	0.00956908	109	8	2	0.25	0.0183486	GO:0021549	GO:BP	cerebellum development	21026	6101
query_1	TRUE	0.00956908	2	8	1	0.125	0.5	GO:0035128	GO:BP	post-embryonic forelimb morphogenesis	21026	8762
query_1	TRUE	0.0102037	534	8	3	0.375	0.00561798	GO:1903131	GO:BP	mononuclear cell differentiation	21026	22467
query_1	TRUE	0.0102037	535	8	3	0.375	0.00560748	GO:0034655	GO:BP	nucleobase-containing compound catabolic process	21026	8646
query_1	TRUE	0.0102149	5920	8	7	0.875	0.00118243	GO:0048522	GO:BP	positive regulation of cellular process	21026	12638
query_1	TRUE	0.0104193	119	8	2	0.25	0.0168067	GO:0022037	GO:BP	metencephalon development	21026	6557
query_1	TRUE	0.0106154	2457	8	5	0.625	0.002035	GO:0050793	GO:BP	regulation of developmental process	21026	13089
query_1	TRUE	0.0107817	3993	8	6	0.75	0.00150263	GO:0048583	GO:BP	regulation of response to stimulus	21026	12687
query_1	TRUE	0.0109378	1343	8	4	0.5	0.00297841	GO:0051094	GO:BP	positive regulation of developmental process	21026	13316
query_1	TRUE	0.0118786	576	8	3	0.375	0.00520833	GO:0002694	GO:BP	regulation of leukocyte activation	21026	1210
query_1	TRUE	0.0119131	8999	8	8	1	0.000888988	GO:0050896	GO:BP	response to stimulus	21026	13167
query_1	TRUE	0.0119131	3	8	1	0.125	0.333333	GO:0097477	GO:BP	lateral motor column neuron migration	21026	18426
query_1	TRUE	0.0119131	136	8	2	0.25	0.0147059	GO:0051592	GO:BP	response to calcium ion	21026	13619
query_1	TRUE	0.0119131	3	8	1	0.125	0.333333	GO:0035127	GO:BP	post-embryonic limb morphogenesis	21026	8761
query_1	TRUE	0.0119131	3	8	1	0.125	0.333333	GO:0097719	GO:BP	neural tissue regeneration	21026	18496
query_1	TRUE	0.0119131	3	8	1	0.125	0.333333	GO:0035120	GO:BP	post-embryonic appendage morphogenesis	21026	8755
query_1	TRUE	0.0119131	3	8	1	0.125	0.333333	GO:0014734	GO:BP	skeletal muscle hypertrophy	21026	4649
query_1	TRUE	0.0119131	134	8	2	0.25	0.0149254	GO:0021782	GO:BP	glial cell development	21026	6328
query_1	TRUE	0.0119131	134	8	2	0.25	0.0149254	GO:0050768	GO:BP	negative regulation of neurogenesis	21026	13071
query_1	TRUE	0.0119131	3	8	1	0.125	0.333333	GO:1904059	GO:BP	regulation of locomotor rhythm	21026	23143
query_1	TRUE	0.012597	141	8	2	0.25	0.0141844	GO:0051961	GO:BP	negative regulation of nervous system development	21026	13836
query_1	TRUE	0.0126039	6264	8	7	0.875	0.0011175	GO:0048518	GO:BP	positive regulation of biological process	21026	12634
query_1	TRUE	0.0128222	1451	8	4	0.5	0.00275672	GO:0030182	GO:BP	neuron differentiation	21026	6666
query_1	TRUE	0.0136144	632	8	3	0.375	0.00474684	GO:0050865	GO:BP	regulation of cell activation	21026	13141
query_1	TRUE	0.0136306	2713	8	5	0.625	0.00184298	GO:0009653	GO:BP	anatomical structure morphogenesis	21026	3557
query_1	TRUE	0.0136306	1510	8	4	0.5	0.00264901	GO:0050877	GO:BP	nervous system process	21026	13150
query_1	TRUE	0.0136306	154	8	2	0.25	0.012987	GO:0030534	GO:BP	adult behavior	21026	6800
query_1	TRUE	0.0136306	4	8	1	0.125	0.25	GO:1990926	GO:BP	short-term synaptic potentiation	21026	24903
query_1	TRUE	0.0136306	4	8	1	0.125	0.25	GO:0150098	GO:BP	glial cell-neuron signaling	21026	19873
query_1	TRUE	0.0136306	4	8	1	0.125	0.25	GO:0003332	GO:BP	negative regulation of extracellular matrix constituent secretion	21026	1750
query_1	TRUE	0.0136306	636	8	3	0.375	0.00471698	GO:0002521	GO:BP	leukocyte differentiation	21026	1041
query_1	TRUE	0.0136306	4	8	1	0.125	0.25	GO:1905857	GO:BP	positive regulation of pentose-phosphate shunt	21026	24536
query_1	TRUE	0.0136306	4	8	1	0.125	0.25	GO:1905672	GO:BP	negative regulation of lysosome organization	21026	24398
query_1	TRUE	0.0136306	4	8	1	0.125	0.25	GO:0042986	GO:BP	positive regulation of amyloid precursor protein biosynthetic process	21026	10377
query_1	TRUE	0.0136306	4	8	1	0.125	0.25	GO:0002296	GO:BP	T-helper 1 cell lineage commitment	21026	826
query_1	TRUE	0.0136306	4	8	1	0.125	0.25	GO:0097476	GO:BP	spinal cord motor neuron migration	21026	18425
query_1	TRUE	0.0136306	4	8	1	0.125	0.25	GO:0021942	GO:BP	radial glia guided migration of Purkinje cell	21026	6466
query_1	TRUE	0.0136306	4	8	1	0.125	0.25	GO:0021940	GO:BP	positive regulation of cerebellar granule cell precursor proliferation	21026	6464
query_1	TRUE	0.0136875	160	8	2	0.25	0.0125	GO:0051017	GO:BP	actin filament bundle assembly	21026	13269
query_1	TRUE	0.0136875	1530	8	4	0.5	0.00261438	GO:0007155	GO:BP	cell adhesion	21026	2706
query_1	TRUE	0.0136875	1536	8	4	0.5	0.00260417	GO:0048699	GO:BP	generation of neurons	21026	12789
query_1	TRUE	0.0140904	163	8	2	0.25	0.0122699	GO:0061572	GO:BP	actin filament bundle organization	21026	15349
query_1	TRUE	0.0152743	1588	8	4	0.5	0.00251889	GO:0120036	GO:BP	plasma membrane bounded cell projection organization	21026	19210
query_1	TRUE	0.0158525	5	8	1	0.125	0.2	GO:1903691	GO:BP	positive regulation of wound healing, spreading of epidermal cells	21026	22868
query_1	TRUE	0.0158525	5	8	1	0.125	0.2	GO:0021529	GO:BP	spinal cord oligodendrocyte cell differentiation	21026	6081
query_1	TRUE	0.0158525	5	8	1	0.125	0.2	GO:0061431	GO:BP	cellular response to methionine	21026	15252
query_1	TRUE	0.0158525	175	8	2	0.25	0.0114286	GO:0050905	GO:BP	neuromuscular process	21026	13175
query_1	TRUE	0.0158525	177	8	2	0.25	0.0112994	GO:1902905	GO:BP	positive regulation of supramolecular fiber organization	21026	22297
query_1	TRUE	0.0161478	1631	8	4	0.5	0.00245248	GO:0030030	GO:BP	cell projection organization	21026	6621
query_1	TRUE	0.0170664	186	8	2	0.25	0.0107527	GO:0051495	GO:BP	positive regulation of cytoskeleton organization	21026	13564
query_1	TRUE	0.0170664	2956	8	5	0.625	0.00169147	GO:0051239	GO:BP	regulation of multicellular organismal process	21026	13407
query_1	TRUE	0.0170664	186	8	2	0.25	0.0107527	GO:0051897	GO:BP	positive regulation of phosphatidylinositol 3-kinase/protein kinase B signal transduction	21026	13787
query_1	TRUE	0.0171852	2965	8	5	0.625	0.00168634	GO:0035556	GO:BP	intracellular signal transduction	21026	9022
query_1	TRUE	0.0171905	6	8	1	0.125	0.166667	GO:0045162	GO:BP	clustering of voltage-gated sodium channels	21026	11151
query_1	TRUE	0.0171905	6	8	1	0.125	0.166667	GO:0009886	GO:BP	post-embryonic animal morphogenesis	21026	3731
query_1	TRUE	0.0171905	6	8	1	0.125	0.166667	GO:0043456	GO:BP	regulation of pentose-phosphate shunt	21026	10610
query_1	TRUE	0.0171905	6	8	1	0.125	0.166667	GO:1902339	GO:BP	positive regulation of apoptotic process involved in morphogenesis	21026	21920
query_1	TRUE	0.0171905	6	8	1	0.125	0.166667	GO:0140650	GO:BP	radial glia-guided pyramidal neuron migration	21026	19595
query_1	TRUE	0.0171905	6	8	1	0.125	0.166667	GO:0006207	GO:BP	'de novo' pyrimidine nucleobase biosynthetic process	21026	2027
query_1	TRUE	0.0171905	189	8	2	0.25	0.010582	GO:0006941	GO:BP	striated muscle contraction	21026	2568
query_1	TRUE	0.0171905	754	8	3	0.375	0.00397878	GO:0007420	GO:BP	brain development	21026	2901
query_1	TRUE	0.0171905	6	8	1	0.125	0.166667	GO:1904747	GO:BP	positive regulation of apoptotic process involved in development	21026	23692
query_1	TRUE	0.0174665	196	8	2	0.25	0.0102041	GO:0045664	GO:BP	regulation of neuron differentiation	21026	11353
query_1	TRUE	0.0177309	3034	8	5	0.625	0.00164799	GO:0009966	GO:BP	regulation of signal transduction	21026	3789
query_1	TRUE	0.0190433	7	8	1	0.125	0.142857	GO:0071393	GO:BP	cellular response to progesterone stimulus	21026	16415
query_1	TRUE	0.0190433	7	8	1	0.125	0.142857	GO:0050882	GO:BP	voluntary musculoskeletal movement	21026	13154
query_1	TRUE	0.0190433	7	8	1	0.125	0.142857	GO:0045588	GO:BP	positive regulation of gamma-delta T cell differentiation	21026	11277
query_1	TRUE	0.0190433	7	8	1	0.125	0.142857	GO:1904690	GO:BP	positive regulation of cytoplasmic translational initiation	21026	23649
query_1	TRUE	0.0190433	7	8	1	0.125	0.142857	GO:0021936	GO:BP	regulation of cerebellar granule cell precursor proliferation	21026	6460
query_1	TRUE	0.0190433	7	8	1	0.125	0.142857	GO:1904640	GO:BP	response to methionine	21026	23602
query_1	TRUE	0.0192409	212	8	2	0.25	0.00943396	GO:0031032	GO:BP	actomyosin structure organization	21026	6967
query_1	TRUE	0.0192409	806	8	3	0.375	0.00372208	GO:0060322	GO:BP	head development	21026	14325
query_1	TRUE	0.0193552	3	8	1	0.125	0.333333	GO:0080084	GO:MF	5S rDNA binding	20246	8250
query_1	TRUE	0.0193552	3	8	1	0.125	0.333333	GO:0001002	GO:MF	RNA polymerase III type 1 promoter sequence-specific DNA binding	20246	125
query_1	TRUE	0.0193552	2	8	1	0.125	0.5	GO:0036505	GO:MF	prosaposin receptor activity	20246	5007
query_1	TRUE	0.0193552	3	8	1	0.125	0.333333	GO:0001003	GO:MF	RNA polymerase III type 2 promoter sequence-specific DNA binding	20246	126
query_1	TRUE	0.0193552	2	8	1	0.125	0.5	GO:0001156	GO:MF	TFIIIC-class transcription factor complex binding	20246	161
query_1	TRUE	0.0193552	3	8	1	0.125	0.333333	GO:0001025	GO:MF	RNA polymerase III general transcription initiation factor binding	20246	132
query_1	TRUE	0.0194602	1796	8	4	0.5	0.00222717	GO:0023056	GO:BP	positive regulation of signaling	21026	6608
query_1	TRUE	0.0194602	1795	8	4	0.5	0.00222841	GO:0010647	GO:BP	positive regulation of cell communication	21026	4276
query_1	TRUE	0.0194602	215	8	2	0.25	0.00930233	GO:0042098	GO:BP	T cell proliferation	21026	9874
query_1	TRUE	0.0198321	218	8	2	0.25	0.00917431	GO:0045862	GO:BP	positive regulation of proteolysis	21026	11512
query_1	TRUE	0.0204287	222	8	2	0.25	0.00900901	GO:0007626	GO:BP	locomotory behavior	21026	3069
query_1	TRUE	0.0205945	8	8	1	0.125	0.125	GO:0046645	GO:BP	positive regulation of gamma-delta T cell activation	21026	12117
query_1	TRUE	0.0205945	8	8	1	0.125	0.125	GO:0019856	GO:BP	pyrimidine nucleobase biosynthetic process	21026	6020
query_1	TRUE	0.021987	9	8	1	0.125	0.111111	GO:0003330	GO:BP	regulation of extracellular matrix constituent secretion	21026	1748
query_1	TRUE	0.021987	9	8	1	0.125	0.111111	GO:0045792	GO:BP	negative regulation of cell size	21026	11458
query_1	TRUE	0.021987	9	8	1	0.125	0.111111	GO:0045586	GO:BP	regulation of gamma-delta T cell differentiation	21026	11275
query_1	TRUE	0.021987	9	8	1	0.125	0.111111	GO:0090119	GO:BP	vesicle-mediated cholesterol transport	21026	17799
query_1	TRUE	0.021987	9	8	1	0.125	0.111111	GO:1902031	GO:BP	regulation of NADP metabolic process	21026	21667
query_1	TRUE	0.021987	9	8	1	0.125	0.111111	GO:0007220	GO:BP	Notch receptor processing	21026	2761
query_1	TRUE	0.021987	9	8	1	0.125	0.111111	GO:0038133	GO:BP	ERBB2-ERBB3 signaling pathway	21026	9633
query_1	TRUE	0.021987	862	8	3	0.375	0.00348028	GO:0006954	GO:BP	inflammatory response	21026	2574
query_1	TRUE	0.021987	9	8	1	0.125	0.111111	GO:0051901	GO:BP	positive regulation of mitochondrial depolarization	21026	13791
query_1	TRUE	0.0220166	239	8	2	0.25	0.0083682	GO:0007033	GO:BP	vacuole organization	21026	2625
query_1	TRUE	0.0220734	240	8	2	0.25	0.00833333	GO:0002573	GO:BP	myeloid leukocyte differentiation	21026	1092
query_1	TRUE	0.0222016	2251	8	5	0.625	0.00222124	GO:0098588	GO:CC	bounding membrane of organelle	22149	3147
query_1	TRUE	0.0222016	2556	8	5	0.625	0.00195618	GO:0031410	GO:CC	cytoplasmic vesicle	22149	1078
query_1	TRUE	0.0222016	2562	8	5	0.625	0.0019516	GO:0097708	GO:CC	intracellular vesicle	22149	3068
query_1	TRUE	0.0222016	3842	8	6	0.75	0.00156169	GO:0031090	GO:CC	organelle membrane	22149	1017
query_1	TRUE	0.0222016	74	8	2	0.25	0.027027	GO:0044304	GO:CC	main axon	22149	2019
query_1	TRUE	0.0223547	1912	8	4	0.5	0.00209205	GO:0141124	GO:BP	intracellular signaling cassette	21026	19772
query_1	TRUE	0.022707	1923	8	4	0.5	0.00208008	GO:0006915	GO:BP	apoptotic process	21026	2553
query_1	TRUE	0.0227848	246	8	2	0.25	0.00813008	GO:0050769	GO:BP	positive regulation of neurogenesis	21026	13072
query_1	TRUE	0.0228751	10	8	1	0.125	0.1	GO:0038129	GO:BP	ERBB3 signaling pathway	21026	9631
query_1	TRUE	0.0228751	10	8	1	0.125	0.1	GO:0046643	GO:BP	regulation of gamma-delta T cell activation	21026	12115
query_1	TRUE	0.0228751	10	8	1	0.125	0.1	GO:0060052	GO:BP	neurofilament cytoskeleton organization	21026	14108
query_1	TRUE	0.0228751	10	8	1	0.125	0.1	GO:1901838	GO:BP	positive regulation of transcription of nucleolar large rRNA by RNA polymerase I	21026	21500
query_1	TRUE	0.0228751	10	8	1	0.125	0.1	GO:1903689	GO:BP	regulation of wound healing, spreading of epidermal cells	21026	22866
query_1	TRUE	0.0228751	10	8	1	0.125	0.1	GO:1904688	GO:BP	regulation of cytoplasmic translational initiation	21026	23647
query_1	TRUE	0.0228751	10	8	1	0.125	0.1	GO:0021932	GO:BP	hindbrain radial glia guided cell migration	21026	6456
query_1	TRUE	0.0232356	254	8	2	0.25	0.00787402	GO:0050870	GO:BP	positive regulation of T cell activation	21026	13146
query_1	TRUE	0.0241368	11	8	1	0.125	0.0909091	GO:2000672	GO:BP	negative regulation of motor neuron apoptotic process	21026	25498
query_1	TRUE	0.0241368	1987	8	4	0.5	0.00201309	GO:0012501	GO:BP	programmed cell death	21026	4551
query_1	TRUE	0.0241368	263	8	2	0.25	0.00760456	GO:0110053	GO:BP	regulation of actin filament organization	21026	19117
query_1	TRUE	0.0241368	11	8	1	0.125	0.0909091	GO:0060020	GO:BP	Bergmann glial cell differentiation	21026	14076
query_1	TRUE	0.0241368	263	8	2	0.25	0.00760456	GO:0051896	GO:BP	regulation of phosphatidylinositol 3-kinase/protein kinase B signal transduction	21026	13786
query_1	TRUE	0.0241368	1991	8	4	0.5	0.00200904	GO:0008219	GO:BP	cell death	21026	3132
query_1	TRUE	0.0241368	11	8	1	0.125	0.0909091	GO:1904181	GO:BP	positive regulation of membrane depolarization	21026	23235
query_1	TRUE	0.0245812	267	8	2	0.25	0.00749064	GO:0010721	GO:BP	negative regulation of cell development	21026	4330
query_1	TRUE	0.0252993	12	8	1	0.125	0.0833333	GO:0051549	GO:BP	positive regulation of keratinocyte migration	21026	13590
query_1	TRUE	0.0252993	12	8	1	0.125	0.0833333	GO:0038026	GO:BP	reelin-mediated signaling pathway	21026	9583
query_1	TRUE	0.0252993	12	8	1	0.125	0.0833333	GO:0031293	GO:BP	membrane protein intracellular domain proteolysis	21026	7076
query_1	TRUE	0.0252993	12	8	1	0.125	0.0833333	GO:0048630	GO:BP	skeletal muscle tissue growth	21026	12722
query_1	TRUE	0.0252993	12	8	1	0.125	0.0833333	GO:1990253	GO:BP	cellular response to leucine starvation	21026	24687
query_1	TRUE	0.0252993	12	8	1	0.125	0.0833333	GO:0045161	GO:BP	neuronal ion channel clustering	21026	11150
query_1	TRUE	0.0252993	12	8	1	0.125	0.0833333	GO:1905671	GO:BP	regulation of lysosome organization	21026	24397
query_1	TRUE	0.0253845	277	8	2	0.25	0.00722022	GO:1903039	GO:BP	positive regulation of leukocyte cell-cell adhesion	21026	22400
query_1	TRUE	0.0255346	13	8	1	0.125	0.0769231	GO:0042492	GO:BP	gamma-delta T cell differentiation	21026	10128
query_1	TRUE	0.0255346	13	8	1	0.125	0.0769231	GO:0070278	GO:BP	extracellular matrix constituent secretion	21026	15808
query_1	TRUE	0.0255346	13	8	1	0.125	0.0769231	GO:0021930	GO:BP	cerebellar granule cell precursor proliferation	21026	6454
query_1	TRUE	0.0255346	13	8	1	0.125	0.0769231	GO:0021534	GO:BP	cell proliferation in hindbrain	21026	6086
query_1	TRUE	0.0255346	13	8	1	0.125	0.0769231	GO:1902337	GO:BP	regulation of apoptotic process involved in morphogenesis	21026	21918
query_1	TRUE	0.0255346	13	8	1	0.125	0.0769231	GO:1903054	GO:BP	negative regulation of extracellular matrix organization	21026	22414
query_1	TRUE	0.0255346	13	8	1	0.125	0.0769231	GO:0010992	GO:BP	ubiquitin recycling	21026	4544
query_1	TRUE	0.0255346	13	8	1	0.125	0.0769231	GO:0021924	GO:BP	cell proliferation in external granule layer	21026	6448
query_1	TRUE	0.0255346	976	8	3	0.375	0.00307377	GO:0098609	GO:BP	cell-cell adhesion	21026	18556
query_1	TRUE	0.0255346	13	8	1	0.125	0.0769231	GO:0010831	GO:BP	positive regulation of myotube differentiation	21026	4424
query_1	TRUE	0.0255346	13	8	1	0.125	0.0769231	GO:0071233	GO:BP	cellular response to L-leucine	21026	16265
query_1	TRUE	0.0255346	13	8	1	0.125	0.0769231	GO:0070493	GO:BP	thrombin-activated receptor signaling pathway	21026	15924
query_1	TRUE	0.0255346	976	8	3	0.375	0.00307377	GO:0030097	GO:BP	hemopoiesis	21026	6642
query_1	TRUE	0.0255346	13	8	1	0.125	0.0769231	GO:1904748	GO:BP	regulation of apoptotic process involved in development	21026	23693
query_1	TRUE	0.0257846	7	8	1	0.125	0.142857	GO:0043120	GO:MF	tumor necrosis factor binding	20246	5216
query_1	TRUE	0.0257846	8	8	1	0.125	0.125	GO:0042500	GO:MF	aspartic endopeptidase activity, intramembrane cleaving	20246	5119
query_1	TRUE	0.0257846	8	8	1	0.125	0.125	GO:0032027	GO:MF	myosin light chain binding	20246	4127
query_1	TRUE	0.0257846	8	8	1	0.125	0.125	GO:0001016	GO:MF	RNA polymerase III transcription regulatory region sequence-specific DNA binding	20246	129
query_1	TRUE	0.0257846	7	8	1	0.125	0.142857	GO:0000992	GO:MF	RNA polymerase III cis-regulatory region sequence-specific DNA binding	20246	119
query_1	TRUE	0.0257846	6	8	1	0.125	0.166667	GO:0001006	GO:MF	RNA polymerase III type 3 promoter sequence-specific DNA binding	20246	127
query_1	TRUE	0.0261239	14	8	1	0.125	0.0714286	GO:0042984	GO:BP	regulation of amyloid precursor protein biosynthetic process	21026	10375
query_1	TRUE	0.0261239	14	8	1	0.125	0.0714286	GO:0014004	GO:BP	microglia differentiation	21026	4557
query_1	TRUE	0.0261239	14	8	1	0.125	0.0714286	GO:0051547	GO:BP	regulation of keratinocyte migration	21026	13588
query_1	TRUE	0.0261239	14	8	1	0.125	0.0714286	GO:0051645	GO:BP	Golgi localization	21026	13668
query_1	TRUE	0.0261239	296	8	2	0.25	0.00675676	GO:0051962	GO:BP	positive regulation of nervous system development	21026	13837
query_1	TRUE	0.0261239	14	8	1	0.125	0.0714286	GO:0042983	GO:BP	amyloid precursor protein biosynthetic process	21026	10374
query_1	TRUE	0.0261239	14	8	1	0.125	0.0714286	GO:0097475	GO:BP	motor neuron migration	21026	18424
query_1	TRUE	0.0261239	296	8	2	0.25	0.00675676	GO:0051402	GO:BP	neuron apoptotic process	21026	13509
query_1	TRUE	0.0261239	1023	8	3	0.375	0.00293255	GO:0031175	GO:BP	neuron projection development	21026	7049
query_1	TRUE	0.0261239	14	8	1	0.125	0.0714286	GO:0150079	GO:BP	negative regulation of neuroinflammatory response	21026	19866
query_1	TRUE	0.0261239	297	8	2	0.25	0.00673401	GO:0045165	GO:BP	cell fate commitment	21026	11153
query_1	TRUE	0.0261239	293	8	2	0.25	0.00682594	GO:0007162	GO:BP	negative regulation of cell adhesion	21026	2713
query_1	TRUE	0.0261239	299	8	2	0.25	0.00668896	GO:0043491	GO:BP	phosphatidylinositol 3-kinase/protein kinase B signal transduction	21026	10639
query_1	TRUE	0.0271147	746	8	3	0.375	0.00402145	GO:0048471	GO:CC	perinuclear region of cytoplasm	22149	2167
query_1	TRUE	0.0271147	5	8	1	0.125	0.2	GO:0000938	GO:CC	GARP complex	22149	128
query_1	TRUE	0.0271147	4	8	1	0.125	0.25	GO:0002947	GO:CC	tumor necrosis factor receptor superfamily complex	22149	192
query_1	TRUE	0.0271147	1659	8	4	0.5	0.00241109	GO:0005794	GO:CC	Golgi apparatus	22149	345
query_1	TRUE	0.0271734	1039	8	3	0.375	0.00288739	GO:0051247	GO:BP	positive regulation of protein metabolic process	21026	13412
query_1	TRUE	0.0272256	15	8	1	0.125	0.0666667	GO:0106057	GO:BP	negative regulation of calcineurin-mediated signaling	21026	18980
query_1	TRUE	0.0272256	15	8	1	0.125	0.0666667	GO:1901836	GO:BP	regulation of transcription of nucleolar large rRNA by RNA polymerase I	21026	21498
query_1	TRUE	0.0272256	15	8	1	0.125	0.0666667	GO:2000671	GO:BP	regulation of motor neuron apoptotic process	21026	25497
query_1	TRUE	0.0272256	15	8	1	0.125	0.0666667	GO:0070885	GO:BP	negative regulation of calcineurin-NFAT signaling cascade	21026	16128
query_1	TRUE	0.0274127	311	8	2	0.25	0.00643087	GO:0046651	GO:BP	lymphocyte proliferation	21026	12122
query_1	TRUE	0.0276168	10	8	1	0.125	0.1	GO:0000182	GO:MF	rDNA binding	20246	35
query_1	TRUE	0.0276168	10	8	1	0.125	0.1	GO:0005031	GO:MF	tumor necrosis factor receptor activity	20246	1223
query_1	TRUE	0.0279778	319	8	2	0.25	0.00626959	GO:0030217	GO:BP	T cell differentiation	21026	6688
query_1	TRUE	0.0279778	16	8	1	0.125	0.0625	GO:0051044	GO:BP	positive regulation of membrane protein ectodomain proteolysis	21026	13281
query_1	TRUE	0.0279778	317	8	2	0.25	0.00630915	GO:0062197	GO:BP	cellular response to chemical stress	21026	15637
query_1	TRUE	0.0279778	16	8	1	0.125	0.0625	GO:0090336	GO:BP	positive regulation of brown fat cell differentiation	21026	17980
query_1	TRUE	0.0279778	319	8	2	0.25	0.00626959	GO:0032943	GO:BP	mononuclear cell proliferation	21026	7871
query_1	TRUE	0.0279778	16	8	1	0.125	0.0625	GO:0006206	GO:BP	pyrimidine nucleobase metabolic process	21026	2026
query_1	TRUE	0.0279778	16	8	1	0.125	0.0625	GO:1900034	GO:BP	regulation of cellular response to heat	21026	20083
query_1	TRUE	0.0279778	16	8	1	0.125	0.0625	GO:0043201	GO:BP	response to L-leucine	21026	10479
query_1	TRUE	0.0280064	52	5	2	0.4	0.0384615	WP:WP61	WP	Notch signaling	8752	912
query_1	TRUE	0.0280064	62	5	2	0.4	0.0322581	WP:WP5180	WP	DYRK1A involvement regarding cell proliferation in brain development	8752	702
query_1	TRUE	0.0281506	6	8	1	0.125	0.166667	GO:0031931	GO:CC	TORC1 complex	22149	1180
query_1	TRUE	0.0289419	17	8	1	0.125	0.0588235	GO:0045475	GO:BP	locomotor rhythm	21026	11239
query_1	TRUE	0.0289419	328	8	2	0.25	0.00609756	GO:0022409	GO:BP	positive regulation of cell-cell adhesion	21026	6568
query_1	TRUE	0.0289419	17	8	1	0.125	0.0588235	GO:0021819	GO:BP	layer formation in cerebral cortex	21026	6361
query_1	TRUE	0.0289419	17	8	1	0.125	0.0588235	GO:0046112	GO:BP	nucleobase biosynthetic process	21026	11726
query_1	TRUE	0.0289419	17	8	1	0.125	0.0588235	GO:0010950	GO:BP	positive regulation of endopeptidase activity	21026	4508
query_1	TRUE	0.0289419	1087	8	3	0.375	0.00275989	GO:0051241	GO:BP	negative regulation of multicellular organismal process	21026	13409
query_1	TRUE	0.0289419	330	8	2	0.25	0.00606061	GO:1902105	GO:BP	regulation of leukocyte differentiation	21026	21731
query_1	TRUE	0.0289981	331	8	2	0.25	0.0060423	GO:0051251	GO:BP	positive regulation of lymphocyte activation	21026	13416
query_1	TRUE	0.0290544	332	8	2	0.25	0.0060241	GO:0048872	GO:BP	homeostasis of number of cells	21026	12946
query_1	TRUE	0.0292804	334	8	2	0.25	0.00598802	GO:0032956	GO:BP	regulation of actin cytoskeleton organization	21026	7883
query_1	TRUE	0.0298056	260	8	2	0.25	0.00769231	GO:0019867	GO:CC	outer membrane	22149	801
query_1	TRUE	0.0298056	227	8	2	0.25	0.00881057	GO:0005741	GO:CC	mitochondrial outer membrane	22149	307
query_1	TRUE	0.0298056	9	8	1	0.125	0.111111	GO:0043196	GO:CC	varicosity	22149	1828
query_1	TRUE	0.0298056	7	8	1	0.125	0.142857	GO:0070765	GO:CC	gamma-secretase complex	22149	2488
query_1	TRUE	0.0298056	9	8	1	0.125	0.111111	GO:0031932	GO:CC	TORC2 complex	22149	1181
query_1	TRUE	0.0298056	258	8	2	0.25	0.00775194	GO:0031968	GO:CC	organelle outer membrane	22149	1188
query_1	TRUE	0.0298914	18	8	1	0.125	0.0555556	GO:0021535	GO:BP	cell migration in hindbrain	21026	6087
query_1	TRUE	0.0298914	18	8	1	0.125	0.0555556	GO:0048532	GO:BP	anatomical structure arrangement	21026	12646
query_1	TRUE	0.0298914	1113	8	3	0.375	0.00269542	GO:1902533	GO:BP	positive regulation of intracellular signal transduction	21026	22043
query_1	TRUE	0.0303566	343	8	2	0.25	0.0058309	GO:0141188	GO:BP	nucleic acid catabolic process	21026	19815
query_1	TRUE	0.0305832	345	8	2	0.25	0.0057971	GO:0015980	GO:BP	energy derivation by oxidation of organic compounds	21026	5036
query_1	TRUE	0.0308352	19	8	1	0.125	0.0526316	GO:0006309	GO:BP	apoptotic DNA fragmentation	21026	2106
query_1	TRUE	0.0308352	19	8	1	0.125	0.0526316	GO:0045945	GO:BP	positive regulation of transcription by RNA polymerase III	21026	11576
query_1	TRUE	0.0308352	349	8	2	0.25	0.00573066	GO:0006936	GO:BP	muscle contraction	21026	2564
query_1	TRUE	0.0308352	19	8	1	0.125	0.0526316	GO:0031643	GO:BP	positive regulation of myelination	21026	7213
query_1	TRUE	0.0309688	352	8	2	0.25	0.00568182	GO:0021700	GO:BP	developmental maturation	21026	6251
query_1	TRUE	0.0309688	351	8	2	0.25	0.00569801	GO:0010038	GO:BP	response to metal ion	21026	3832
query_1	TRUE	0.0309688	352	8	2	0.25	0.00568182	GO:0010639	GO:BP	negative regulation of organelle organization	21026	4268
query_1	TRUE	0.0312769	20	8	1	0.125	0.05	GO:0010560	GO:BP	positive regulation of glycoprotein biosynthetic process	21026	4196
query_1	TRUE	0.0312769	20	8	1	0.125	0.05	GO:0051546	GO:BP	keratinocyte migration	21026	13587
query_1	TRUE	0.0312769	20	8	1	0.125	0.05	GO:0006098	GO:BP	pentose-phosphate shunt	21026	1954
query_1	TRUE	0.0312769	355	8	2	0.25	0.0056338	GO:0070661	GO:BP	leukocyte proliferation	21026	16014
query_1	TRUE	0.0312769	20	8	1	0.125	0.05	GO:0048266	GO:BP	behavioral response to pain	21026	12451
query_1	TRUE	0.0312769	20	8	1	0.125	0.05	GO:0051900	GO:BP	regulation of mitochondrial depolarization	21026	13790
query_1	TRUE	0.0312769	3909	8	5	0.625	0.0012791	GO:0042221	GO:BP	response to chemical	21026	9956
query_1	TRUE	0.031919	363	8	2	0.25	0.00550964	GO:0002696	GO:BP	positive regulation of leukocyte activation	21026	1212
query_1	TRUE	0.0321366	1177	8	3	0.375	0.00254885	GO:0048666	GO:BP	neuron development	21026	12757
query_1	TRUE	0.0321366	21	8	1	0.125	0.047619	GO:0050849	GO:BP	negative regulation of calcium-mediated signaling	21026	13125
query_1	TRUE	0.0321366	21	8	1	0.125	0.047619	GO:0097049	GO:BP	motor neuron apoptotic process	21026	18222
query_1	TRUE	0.0321366	21	8	1	0.125	0.047619	GO:0046426	GO:BP	negative regulation of receptor signaling pathway via JAK-STAT	21026	11971
query_1	TRUE	0.0321366	21	8	1	0.125	0.047619	GO:0006896	GO:BP	Golgi to vacuole transport	21026	2539
query_1	TRUE	0.0330869	12	8	1	0.125	0.0833333	GO:0038201	GO:CC	TOR complex	22149	1702
query_1	TRUE	0.0331436	22	8	1	0.125	0.0454545	GO:0046629	GO:BP	gamma-delta T cell activation	21026	12101
query_1	TRUE	0.0331436	22	8	1	0.125	0.0454545	GO:1903020	GO:BP	positive regulation of glycoprotein metabolic process	21026	22387
query_1	TRUE	0.0331436	377	8	2	0.25	0.00530504	GO:1903037	GO:BP	regulation of leukocyte cell-cell adhesion	21026	22398
query_1	TRUE	0.0331436	376	8	2	0.25	0.00531915	GO:0032970	GO:BP	regulation of actin filament-based process	21026	7896
query_1	TRUE	0.0331436	22	8	1	0.125	0.0454545	GO:0035024	GO:BP	negative regulation of Rho protein signal transduction	21026	8702
query_1	TRUE	0.0335916	2433	8	4	0.5	0.00164406	GO:0051128	GO:BP	regulation of cellular component organization	21026	13332
query_1	TRUE	0.0335916	381	8	2	0.25	0.00524934	GO:0050867	GO:BP	positive regulation of cell activation	21026	13143
query_1	TRUE	0.0337494	23	8	1	0.125	0.0434783	GO:0006740	GO:BP	NADPH regeneration	21026	2431
query_1	TRUE	0.0337494	23	8	1	0.125	0.0434783	GO:0003085	GO:BP	negative regulation of systemic arterial blood pressure	21026	1527
query_1	TRUE	0.0337494	383	8	2	0.25	0.00522193	GO:1902903	GO:BP	regulation of supramolecular fiber organization	21026	22295
query_1	TRUE	0.0337494	23	8	1	0.125	0.0434783	GO:0003177	GO:BP	pulmonary valve development	21026	1605
query_1	TRUE	0.0337494	23	8	1	0.125	0.0434783	GO:0038128	GO:BP	ERBB2 signaling pathway	21026	9630
query_1	TRUE	0.0340003	1223	8	3	0.375	0.00245298	GO:0071495	GO:BP	cellular response to endogenous stimulus	21026	16497
query_1	TRUE	0.0344083	24	8	1	0.125	0.0416667	GO:0043501	GO:BP	skeletal muscle adaptation	21026	10642
query_1	TRUE	0.0344083	24	8	1	0.125	0.0416667	GO:0090335	GO:BP	regulation of brown fat cell differentiation	21026	17979
query_1	TRUE	0.0344083	24	8	1	0.125	0.0416667	GO:1904893	GO:BP	negative regulation of receptor signaling pathway via STAT	21026	23812
query_1	TRUE	0.0344083	24	8	1	0.125	0.0416667	GO:0042790	GO:BP	nucleolar large rRNA transcription by RNA polymerase I	21026	10275
query_1	TRUE	0.0344083	394	8	2	0.25	0.00507614	GO:0002460	GO:BP	adaptive immune response based on somatic recombination of immune receptors built from immunoglobulin superfamily domains	21026	981
query_1	TRUE	0.0344083	24	8	1	0.125	0.0416667	GO:0045063	GO:BP	T-helper 1 cell differentiation	21026	11107
query_1	TRUE	0.035119	25	8	1	0.125	0.04	GO:0032291	GO:BP	axon ensheathment in central nervous system	21026	7413
query_1	TRUE	0.035119	25	8	1	0.125	0.04	GO:0030813	GO:BP	positive regulation of nucleotide catabolic process	21026	6879
query_1	TRUE	0.035119	25	8	1	0.125	0.04	GO:0045821	GO:BP	positive regulation of glycolytic process	21026	11479
query_1	TRUE	0.035119	25	8	1	0.125	0.04	GO:0022010	GO:BP	central nervous system myelination	21026	6532
query_1	TRUE	0.035119	25	8	1	0.125	0.04	GO:0033123	GO:BP	positive regulation of purine nucleotide catabolic process	21026	7990
query_1	TRUE	0.035119	25	8	1	0.125	0.04	GO:0051882	GO:BP	mitochondrial depolarization	21026	13773
query_1	TRUE	0.0356267	406	8	2	0.25	0.00492611	GO:0030162	GO:BP	regulation of proteolysis	21026	6657
query_1	TRUE	0.0357036	26	8	1	0.125	0.0384615	GO:0035313	GO:BP	wound healing, spreading of epidermal cells	21026	8897
query_1	TRUE	0.0357036	26	8	1	0.125	0.0384615	GO:0060561	GO:BP	apoptotic process involved in morphogenesis	21026	14533
query_1	TRUE	0.0357036	408	8	2	0.25	0.00490196	GO:0014706	GO:BP	striated muscle tissue development	21026	4622
query_1	TRUE	0.0357036	26	8	1	0.125	0.0384615	GO:0090128	GO:BP	regulation of synapse maturation	21026	17806
query_1	TRUE	0.0357036	26	8	1	0.125	0.0384615	GO:0061744	GO:BP	motor behavior	21026	15429
query_1	TRUE	0.0357036	26	8	1	0.125	0.0384615	GO:0051894	GO:BP	positive regulation of focal adhesion assembly	21026	13784
query_1	TRUE	0.0363359	415	8	2	0.25	0.00481928	GO:0007159	GO:BP	leukocyte cell-cell adhesion	21026	2710
query_1	TRUE	0.0366044	1289	8	3	0.375	0.00232739	GO:0007186	GO:BP	G protein-coupled receptor signaling pathway	21026	2731
query_1	TRUE	0.0366044	27	8	1	0.125	0.037037	GO:0051043	GO:BP	regulation of membrane protein ectodomain proteolysis	21026	13280
query_1	TRUE	0.0366044	27	8	1	0.125	0.037037	GO:0010614	GO:BP	negative regulation of cardiac muscle hypertrophy	21026	4244
query_1	TRUE	0.0371363	28	8	1	0.125	0.0357143	GO:0010592	GO:BP	positive regulation of lamellipodium assembly	21026	4223
query_1	TRUE	0.0371363	28	8	1	0.125	0.0357143	GO:0002295	GO:BP	T-helper cell lineage commitment	21026	825
query_1	TRUE	0.0371363	28	8	1	0.125	0.0357143	GO:0010952	GO:BP	positive regulation of peptidase activity	21026	4510
query_1	TRUE	0.0371363	28	8	1	0.125	0.0357143	GO:0051497	GO:BP	negative regulation of stress fiber assembly	21026	13566
query_1	TRUE	0.0371363	28	8	1	0.125	0.0357143	GO:0007274	GO:BP	neuromuscular synaptic transmission	21026	2787
query_1	TRUE	0.0371363	424	8	2	0.25	0.00471698	GO:0022412	GO:BP	cellular process involved in reproduction in multicellular organism	21026	6571
query_1	TRUE	0.0371363	425	8	2	0.25	0.00470588	GO:1903706	GO:BP	regulation of hemopoiesis	21026	22880
query_1	TRUE	0.037589	430	8	2	0.25	0.00465116	GO:0060537	GO:BP	muscle tissue development	21026	14515
query_1	TRUE	0.0377469	11946	8	8	1	0.00066968	GO:0050794	GO:BP	regulation of cellular process	21026	13090
query_1	TRUE	0.0377591	29	8	1	0.125	0.0344828	GO:0051156	GO:BP	glucose 6-phosphate metabolic process	21026	13359
query_1	TRUE	0.0377591	29	8	1	0.125	0.0344828	GO:0014741	GO:BP	negative regulation of muscle hypertrophy	21026	4656
query_1	TRUE	0.0377591	29	8	1	0.125	0.0344828	GO:0022030	GO:BP	telencephalon glial cell migration	21026	6550
query_1	TRUE	0.0377591	29	8	1	0.125	0.0344828	GO:0021801	GO:BP	cerebral cortex radial glia-guided migration	21026	6347
query_1	TRUE	0.0383868	443	8	2	0.25	0.00451467	GO:0030099	GO:BP	myeloid cell differentiation	21026	6644
query_1	TRUE	0.0383868	442	8	2	0.25	0.00452489	GO:0030098	GO:BP	lymphocyte differentiation	21026	6643
query_1	TRUE	0.0383868	30	8	1	0.125	0.0333333	GO:0022011	GO:BP	myelination in peripheral nervous system	21026	6533
query_1	TRUE	0.0383868	30	8	1	0.125	0.0333333	GO:0032292	GO:BP	peripheral nervous system axon ensheathment	21026	7414
query_1	TRUE	0.0383868	30	8	1	0.125	0.0333333	GO:0032367	GO:BP	intracellular cholesterol transport	21026	7468
query_1	TRUE	0.0383868	1342	8	3	0.375	0.00223547	GO:0007267	GO:BP	cell-cell signaling	21026	2781
query_1	TRUE	0.0383868	30	8	1	0.125	0.0333333	GO:0045948	GO:BP	positive regulation of translational initiation	21026	11578
query_1	TRUE	0.0389381	31	8	1	0.125	0.0322581	GO:0150117	GO:BP	positive regulation of cell-substrate junction organization	21026	19885
query_1	TRUE	0.0389381	31	8	1	0.125	0.0322581	GO:0032232	GO:BP	negative regulation of actin filament bundle assembly	21026	7368
query_1	TRUE	0.0389381	31	8	1	0.125	0.0322581	GO:0030262	GO:BP	apoptotic nuclear changes	21026	6713
query_1	TRUE	0.0389381	31	8	1	0.125	0.0322581	GO:0006359	GO:BP	regulation of transcription by RNA polymerase III	21026	2127
query_1	TRUE	0.0389381	31	8	1	0.125	0.0322581	GO:0043373	GO:BP	CD4-positive, alpha-beta T cell lineage commitment	21026	10554
query_1	TRUE	0.0394864	319	8	2	0.25	0.00626959	GO:0030667	GO:CC	secretory granule membrane	22149	930
query_1	TRUE	0.0396262	458	8	2	0.25	0.00436681	GO:0042391	GO:BP	regulation of membrane potential	21026	10048
query_1	TRUE	0.0396262	32	8	1	0.125	0.03125	GO:0006308	GO:BP	DNA catabolic process	21026	2105
query_1	TRUE	0.0396262	458	8	2	0.25	0.00436681	GO:0016055	GO:BP	Wnt signaling pathway	21026	5063
query_1	TRUE	0.0396262	456	8	2	0.25	0.00438596	GO:0043410	GO:BP	positive regulation of MAPK cascade	21026	10581
query_1	TRUE	0.0396262	455	8	2	0.25	0.0043956	GO:0043603	GO:BP	amide metabolic process	21026	10698
query_1	TRUE	0.0396262	32	8	1	0.125	0.03125	GO:0006622	GO:BP	protein targeting to lysosome	21026	2328
query_1	TRUE	0.04001	461	8	2	0.25	0.00433839	GO:0007015	GO:BP	actin filament organization	21026	2611
query_1	TRUE	0.0401489	33	8	1	0.125	0.030303	GO:0032366	GO:BP	intracellular sterol transport	21026	7467
query_1	TRUE	0.0401489	33	8	1	0.125	0.030303	GO:0031646	GO:BP	positive regulation of nervous system process	21026	7216
query_1	TRUE	0.0401489	33	8	1	0.125	0.030303	GO:0006921	GO:BP	cellular component disassembly involved in execution phase of apoptosis	21026	2554
query_1	TRUE	0.0401489	33	8	1	0.125	0.030303	GO:0002363	GO:BP	alpha-beta T cell lineage commitment	21026	893
query_1	TRUE	0.0408302	2323	8	4	0.5	0.00172191	GO:0120025	GO:CC	plasma membrane bounded cell projection	22149	3372
query_1	TRUE	0.0410111	34	8	1	0.125	0.0294118	GO:0051647	GO:BP	nucleus localization	21026	13670
query_1	TRUE	0.0410111	34	8	1	0.125	0.0294118	GO:0009112	GO:BP	nucleobase metabolic process	21026	3267
query_1	TRUE	0.0410111	34	8	1	0.125	0.0294118	GO:0007628	GO:BP	adult walking behavior	21026	3070
query_1	TRUE	0.0411983	16	8	1	0.125	0.0625	GO:0005035	GO:MF	death receptor activity	20246	1225
query_1	TRUE	0.0413985	35	8	1	0.125	0.0285714	GO:0043276	GO:BP	anoikis	21026	10501
query_1	TRUE	0.0413985	35	8	1	0.125	0.0285714	GO:0043369	GO:BP	CD4-positive or CD8-positive, alpha-beta T cell lineage commitment	21026	10550
query_1	TRUE	0.0413985	478	8	2	0.25	0.0041841	GO:0006091	GO:BP	generation of precursor metabolites and energy	21026	1950
query_1	TRUE	0.0413985	35	8	1	0.125	0.0285714	GO:0150077	GO:BP	regulation of neuroinflammatory response	21026	19864
query_1	TRUE	0.0413985	35	8	1	0.125	0.0285714	GO:0045879	GO:BP	negative regulation of smoothened signaling pathway	21026	11521
query_1	TRUE	0.0413985	1417	8	3	0.375	0.00211715	GO:0009057	GO:BP	macromolecule catabolic process	21026	3219
query_1	TRUE	0.0413985	35	8	1	0.125	0.0285714	GO:0045943	GO:BP	positive regulation of transcription by RNA polymerase I	21026	11574
query_1	TRUE	0.0421115	36	8	1	0.125	0.0277778	GO:0016242	GO:BP	negative regulation of macroautophagy	21026	5159
query_1	TRUE	0.0421115	36	8	1	0.125	0.0277778	GO:0001953	GO:BP	negative regulation of cell-matrix adhesion	21026	560
query_1	TRUE	0.0421115	36	8	1	0.125	0.0277778	GO:0010559	GO:BP	regulation of glycoprotein biosynthetic process	21026	4195
query_1	TRUE	0.0421115	36	8	1	0.125	0.0277778	GO:1902745	GO:BP	positive regulation of lamellipodium organization	21026	22166
query_1	TRUE	0.0425581	2441	8	4	0.5	0.00163867	GO:0042995	GO:CC	cell projection	22149	1807
query_1	TRUE	0.0425581	20	8	1	0.125	0.05	GO:0033268	GO:CC	node of Ranvier	22149	1378
query_1	TRUE	0.0425581	4033	8	5	0.625	0.00123977	GO:0031982	GO:CC	vesicle	22149	1199
query_1	TRUE	0.0427305	37	8	1	0.125	0.027027	GO:1903580	GO:BP	positive regulation of ATP metabolic process	21026	22792
query_1	TRUE	0.0427305	492	8	2	0.25	0.00406504	GO:0010638	GO:BP	positive regulation of organelle organization	21026	4267
query_1	TRUE	0.0427305	37	8	1	0.125	0.027027	GO:2000765	GO:BP	regulation of cytoplasmic translation	21026	25576
query_1	TRUE	0.0427305	12336	8	8	1	0.000648508	GO:0050789	GO:BP	regulation of biological process	21026	13086
query_1	TRUE	0.0427305	494	8	2	0.25	0.00404858	GO:0022407	GO:BP	regulation of cell-cell adhesion	21026	6566
query_1	TRUE	0.0427305	37	8	1	0.125	0.027027	GO:0048265	GO:BP	response to pain	21026	12450
query_1	TRUE	0.0432607	38	8	1	0.125	0.0263158	GO:0019228	GO:BP	neuronal action potential	21026	5572
query_1	TRUE	0.0432607	38	8	1	0.125	0.0263158	GO:0048873	GO:BP	homeostasis of number of cells within a tissue	21026	12947
query_1	TRUE	0.0432607	38	8	1	0.125	0.0263158	GO:0021799	GO:BP	cerebral cortex radially oriented cell migration	21026	6345
query_1	TRUE	0.0432607	38	8	1	0.125	0.0263158	GO:1900181	GO:BP	negative regulation of protein localization to nucleus	21026	20193
query_1	TRUE	0.0432747	1462	8	3	0.375	0.00205198	GO:0042981	GO:BP	regulation of apoptotic process	21026	10372
query_1	TRUE	0.0436503	41	8	1	0.125	0.0243902	GO:0090659	GO:BP	walking behavior	21026	18152
query_1	TRUE	0.0436503	41	8	1	0.125	0.0243902	GO:0090505	GO:BP	epiboly involved in wound healing	21026	18083
query_1	TRUE	0.0436503	41	8	1	0.125	0.0243902	GO:0006739	GO:BP	NADP metabolic process	21026	2430
query_1	TRUE	0.0436503	41	8	1	0.125	0.0243902	GO:0044319	GO:BP	wound healing, spreading of cells	21026	10856
query_1	TRUE	0.0436503	40	8	1	0.125	0.025	GO:0106056	GO:BP	regulation of calcineurin-mediated signaling	21026	18979
query_1	TRUE	0.0436503	40	8	1	0.125	0.025	GO:0007212	GO:BP	G protein-coupled dopamine receptor signaling pathway	21026	2753
query_1	TRUE	0.0436503	39	8	1	0.125	0.025641	GO:0070884	GO:BP	regulation of calcineurin-NFAT signaling cascade	21026	16127
query_1	TRUE	0.0436503	39	8	1	0.125	0.025641	GO:0046677	GO:BP	response to antibiotic	21026	12143
query_1	TRUE	0.0436503	41	8	1	0.125	0.0243902	GO:0035136	GO:BP	forelimb morphogenesis	21026	8770
query_1	TRUE	0.0436503	40	8	1	0.125	0.025	GO:0045981	GO:BP	positive regulation of nucleotide metabolic process	21026	11611
query_1	TRUE	0.0436503	41	8	1	0.125	0.0243902	GO:0002360	GO:BP	T cell lineage commitment	21026	890
query_1	TRUE	0.0436503	517	8	2	0.25	0.00386847	GO:0051493	GO:BP	regulation of cytoskeleton organization	21026	13562
query_1	TRUE	0.0436503	41	8	1	0.125	0.0243902	GO:1903018	GO:BP	regulation of glycoprotein metabolic process	21026	22385
query_1	TRUE	0.0436503	40	8	1	0.125	0.025	GO:0002369	GO:BP	T cell cytokine production	21026	899
query_1	TRUE	0.0436503	39	8	1	0.125	0.025641	GO:0010591	GO:BP	regulation of lamellipodium assembly	21026	4222
query_1	TRUE	0.0436503	40	8	1	0.125	0.025	GO:1900544	GO:BP	positive regulation of purine nucleotide metabolic process	21026	20459
query_1	TRUE	0.0436503	41	8	1	0.125	0.0243902	GO:1902742	GO:BP	apoptotic process involved in development	21026	22163
query_1	TRUE	0.0436503	2871	8	4	0.5	0.00139324	GO:0002376	GO:BP	immune system process	21026	904
query_1	TRUE	0.0436503	40	8	1	0.125	0.025	GO:0009303	GO:BP	rRNA transcription	21026	3436
query_1	TRUE	0.0436503	518	8	2	0.25	0.003861	GO:0008015	GO:BP	blood circulation	21026	3082
query_1	TRUE	0.0436503	40	8	1	0.125	0.025	GO:0060074	GO:BP	synapse maturation	21026	14128
query_1	TRUE	0.0436503	505	8	2	0.25	0.0039604	GO:0007264	GO:BP	small GTPase-mediated signal transduction	21026	2778
query_1	TRUE	0.0436503	40	8	1	0.125	0.025	GO:0002724	GO:BP	regulation of T cell cytokine production	21026	1240
query_1	TRUE	0.0436503	1489	8	3	0.375	0.00201478	GO:0009719	GO:BP	response to endogenous stimulus	21026	3602
query_1	TRUE	0.0436503	505	8	2	0.25	0.0039604	GO:0044089	GO:BP	positive regulation of cellular component biogenesis	21026	10814
query_1	TRUE	0.0439072	1506	8	3	0.375	0.00199203	GO:0043067	GO:BP	regulation of programmed cell death	21026	10418
query_1	TRUE	0.0444873	42	8	1	0.125	0.0238095	GO:0090504	GO:BP	epiboly	21026	18082
query_1	TRUE	0.044653	43	8	1	0.125	0.0232558	GO:1900026	GO:BP	positive regulation of substrate adhesion-dependent cell spreading	21026	20076
query_1	TRUE	0.044653	43	8	1	0.125	0.0232558	GO:0030149	GO:BP	sphingolipid catabolic process	21026	6650
query_1	TRUE	0.044653	1529	8	3	0.375	0.00196207	GO:0007010	GO:BP	cytoskeleton organization	21026	2609
query_1	TRUE	0.044653	43	8	1	0.125	0.0232558	GO:0051938	GO:BP	L-glutamate import	21026	13814
query_1	TRUE	0.044653	43	8	1	0.125	0.0232558	GO:0052548	GO:BP	regulation of endopeptidase activity	21026	13930
query_1	TRUE	0.044653	43	8	1	0.125	0.0232558	GO:0010830	GO:BP	regulation of myotube differentiation	21026	4423
query_1	TRUE	0.044653	43	8	1	0.125	0.0232558	GO:0072528	GO:BP	pyrimidine-containing compound biosynthetic process	21026	17196
query_1	TRUE	0.044653	43	8	1	0.125	0.0232558	GO:0014044	GO:BP	Schwann cell development	21026	4594
query_1	TRUE	0.044653	43	8	1	0.125	0.0232558	GO:0051155	GO:BP	positive regulation of striated muscle cell differentiation	21026	13358
query_1	TRUE	0.0449427	1534	8	3	0.375	0.00195567	GO:0016477	GO:BP	cell migration	21026	5204
query_1	TRUE	0.0451447	44	8	1	0.125	0.0227273	GO:0032570	GO:BP	response to progesterone	21026	7582
query_1	TRUE	0.0451447	44	8	1	0.125	0.0227273	GO:0003176	GO:BP	aortic valve development	21026	1604
query_1	TRUE	0.0451447	44	8	1	0.125	0.0227273	GO:0034205	GO:BP	amyloid-beta formation	21026	8441
query_1	TRUE	0.0459437	546	8	2	0.25	0.003663	GO:0009896	GO:BP	positive regulation of catabolic process	21026	3741
query_1	TRUE	0.0459437	45	8	1	0.125	0.0222222	GO:0021587	GO:BP	cerebellum morphogenesis	21026	6139
query_1	TRUE	0.0462971	46	8	1	0.125	0.0217391	GO:0002183	GO:BP	cytoplasmic translational initiation	21026	729
query_1	TRUE	0.0462971	46	8	1	0.125	0.0217391	GO:1900271	GO:BP	regulation of long-term synaptic potentiation	21026	20263
query_1	TRUE	0.0462971	46	8	1	0.125	0.0217391	GO:0021517	GO:BP	ventral spinal cord development	21026	6069
query_1	TRUE	0.0462971	46	8	1	0.125	0.0217391	GO:0003254	GO:BP	regulation of membrane depolarization	21026	1682
query_1	TRUE	0.0462971	46	8	1	0.125	0.0217391	GO:0048512	GO:BP	circadian behavior	21026	12630
query_1	TRUE	0.0462971	46	8	1	0.125	0.0217391	GO:0033173	GO:BP	calcineurin-NFAT signaling cascade	21026	8010
query_1	TRUE	0.046655	48	8	1	0.125	0.0208333	GO:0014003	GO:BP	oligodendrocyte development	21026	4556
query_1	TRUE	0.046655	47	8	1	0.125	0.0212766	GO:0006356	GO:BP	regulation of transcription by RNA polymerase I	21026	2125
query_1	TRUE	0.046655	48	8	1	0.125	0.0208333	GO:0046466	GO:BP	membrane lipid catabolic process	21026	12009
query_1	TRUE	0.046655	48	8	1	0.125	0.0208333	GO:0021575	GO:BP	hindbrain morphogenesis	21026	6127
query_1	TRUE	0.046655	559	8	2	0.25	0.00357782	GO:0030335	GO:BP	positive regulation of cell migration	21026	6744
query_1	TRUE	0.046655	47	8	1	0.125	0.0212766	GO:0014888	GO:BP	striated muscle adaptation	21026	4743
query_1	TRUE	0.046655	48	8	1	0.125	0.0208333	GO:1905314	GO:BP	semi-lunar valve development	21026	24134
query_1	TRUE	0.046655	48	8	1	0.125	0.0208333	GO:0031295	GO:BP	T cell costimulation	21026	7078
query_1	TRUE	0.046655	48	8	1	0.125	0.0208333	GO:0007622	GO:BP	rhythmic behavior	21026	3065
query_1	TRUE	0.046655	47	8	1	0.125	0.0212766	GO:0032365	GO:BP	intracellular lipid transport	21026	7466
query_1	TRUE	0.046655	48	8	1	0.125	0.0208333	GO:0097720	GO:BP	calcineurin-mediated signaling	21026	18497
query_1	TRUE	0.046655	1578	8	3	0.375	0.00190114	GO:0009967	GO:BP	positive regulation of signal transduction	21026	3790
query_1	TRUE	0.046655	47	8	1	0.125	0.0212766	GO:0010634	GO:BP	positive regulation of epithelial cell migration	21026	4263
query_1	TRUE	0.046655	48	8	1	0.125	0.0208333	GO:0006623	GO:BP	protein targeting to vacuole	21026	2329
query_1	TRUE	0.046655	1581	8	3	0.375	0.00189753	GO:0002682	GO:BP	regulation of immune system process	21026	1198
query_1	TRUE	0.0467178	12743	8	8	1	0.000627796	GO:0065007	GO:BP	biological regulation	21026	15666
query_1	TRUE	0.047192	49	8	1	0.125	0.0204082	GO:0042088	GO:BP	T-helper 1 type immune response	21026	9871
query_1	TRUE	0.047192	49	8	1	0.125	0.0204082	GO:2000785	GO:BP	regulation of autophagosome assembly	21026	25592
query_1	TRUE	0.047192	49	8	1	0.125	0.0204082	GO:0042551	GO:BP	neuron maturation	21026	10149
query_1	TRUE	0.047508	50	8	1	0.125	0.02	GO:0021515	GO:BP	cell differentiation in spinal cord	21026	6067
query_1	TRUE	0.047508	50	8	1	0.125	0.02	GO:0021795	GO:BP	cerebral cortex cell migration	21026	6341
query_1	TRUE	0.047508	50	8	1	0.125	0.02	GO:0014037	GO:BP	Schwann cell differentiation	21026	4587
query_1	TRUE	0.047508	50	8	1	0.125	0.02	GO:0043368	GO:BP	positive T cell selection	21026	10549
query_1	TRUE	0.047508	50	8	1	0.125	0.02	GO:0045776	GO:BP	negative regulation of blood pressure	21026	11448
query_1	TRUE	0.047508	50	8	1	0.125	0.02	GO:0031294	GO:BP	lymphocyte costimulation	21026	7077
query_1	TRUE	0.0481306	51	8	1	0.125	0.0196078	GO:0007215	GO:BP	glutamate receptor signaling pathway	21026	2756
query_1	TRUE	0.0481306	51	8	1	0.125	0.0196078	GO:1902743	GO:BP	regulation of lamellipodium organization	21026	22164
query_1	TRUE	0.0481306	51	8	1	0.125	0.0196078	GO:0031670	GO:BP	cellular response to nutrient	21026	7233
query_1	TRUE	0.0486267	587	8	2	0.25	0.00340716	GO:2000147	GO:BP	positive regulation of cell motility	21026	25056
query_1	TRUE	0.0487448	52	8	1	0.125	0.0192308	GO:0030838	GO:BP	positive regulation of actin filament polymerization	21026	6886
query_1	TRUE	0.0487448	52	8	1	0.125	0.0192308	GO:0031648	GO:BP	protein destabilization	21026	7218
query_1	TRUE	0.0495657	53	8	1	0.125	0.0188679	GO:0034198	GO:BP	cellular response to amino acid starvation	21026	8436
query_1	TRUE	0.0499484	54	8	1	0.125	0.0185185	GO:0006110	GO:BP	regulation of glycolytic process	21026	1965
query_1	TRUE	0.0499484	54	8	1	0.125	0.0185185	GO:0050771	GO:BP	negative regulation of axonogenesis	21026	13074
query_1	TRUE	0.0499484	54	8	1	0.125	0.0185185	GO:0030811	GO:BP	regulation of nucleotide catabolic process	21026	6877
query_1	TRUE	0.0499484	54	8	1	0.125	0.0185185	GO:0033121	GO:BP	regulation of purine nucleotide catabolic process	21026	7988
query_1	TRUE	0.0499484	54	8	1	0.125	0.0185185	GO:0010611	GO:BP	regulation of cardiac muscle hypertrophy	21026	4241
