# Supplementary material for: Promoter Methylation–Expression Coupling of Gliogenesis Genes in IDH-Wildtype Glioblastoma: Longitudinal Analysis and Prognostic Value
Source: Int J Mol Sci. 2026 Jan 22;27(2):1112. doi: 10.3390/ijms27021112 (PMC12841690; doi:10.3390/ijms27021112)
Supplement: Supplementary file 1 [file ijms-27-01112-s001.zip › Table S15A. Gene-level intra-patient methylation shifts identified by one-sample Wilcoxon tests.xlsx]

## Sheet: Table S15A
gene	set	meanZ_intra	p	FDR_BH	direction_ok
MYOC	HYPER	-2.91219	6.2987e-59	2.46343e-58	1
CERS2	HYPO	0.562858	6.2987e-59	2.46343e-58	1
HDAC1	HYPO	0.561846	6.52085e-59	2.46343e-58	1
ID2	HYPO	0.941337	6.2987e-59	2.46343e-58	1
NDUFS2	HYPO	0.710545	6.2987e-59	2.46343e-58	1
NFIA	HYPO	1.12092	6.2987e-59	2.46343e-58	1
RTN4	HYPO	1.32278	6.2987e-59	2.46343e-58	1
SKI	HYPO	0.744713	6.2987e-59	2.46343e-58	1
SOS1	HYPO	0.382883	6.35352e-59	2.46343e-58	1
DAB1	HYPER	-0.861256	4.58763e-58	1.55979e-57	1
EIF2B4	HYPO	0.19781	1.83544e-50	5.67317e-50	1
KCNJ10	HYPO	0.619697	5.53092e-49	1.56709e-48	1
CDKN2C	HYPO	0.514976	3.09024e-46	8.08217e-46	1
TGFB2	HYPO	0.437837	4.13123e-46	1.0033e-45	1
SOX11	HYPO	0.334829	2.91162e-27	6.59968e-27	1
LRP8	HYPO	0.175248	8.6176e-27	1.83124e-26	1
CNTN2	HYPO	0.325123	2.22614e-24	4.45228e-24	1
PPP3R1	HYPO	0.146571	1.35034e-20	2.55063e-20	1
GPR37L1	HYPER	0.95888	1	1	0
MTOR	HYPER	0.790987	1	1	0
SOX13	HYPER	0.313299	1	1	0
TNFRSF1B	HYPER	0.392684	1	1	0
VPS54	HYPER	0.196936	1	1	0
NCSTN	HYPER	0.849349	1	1	0
DUSP10	HYPO	-0.107892	1	1	0
EMX1	HYPO	-1.56879	1	1	0
GPR157	HYPO	-0.908734	1	1	0
HES5	HYPO	-1.05479	1	1	0
MYCN	HYPO	-0.659504	1	1	0
NEGR1	HYPO	-0.58265	1	1	0
POU3F1	HYPO	-1.55511	1	1	0
ROR1	HYPO	-0.553923	1	1	0
TSPAN2	HYPO	-1.24389	1	1	0
TAL1	HYPO	-0.593371	1	1	0
