# Supplementary material for: Promoter Methylation–Expression Coupling of Gliogenesis Genes in IDH-Wildtype Glioblastoma: Longitudinal Analysis and Prognostic Value
Source: Int J Mol Sci. 2026 Jan 22;27(2):1112. doi: 10.3390/ijms27021112 (PMC12841690; doi:10.3390/ijms27021112)
Supplement: Supplementary file 1 [file ijms-27-01112-s001.zip › Table S15B. Subset of significant genes with consistent intra-patient methylation shifts.xlsx]

## Sheet: Table S15B
gene	set	meanZ_intra	FDR_BH
DAB1	HYPER	-0.861256	1.55979e-57
MYOC	HYPER	-2.91219	2.46343e-58
RTN4	HYPO	1.32278	2.46343e-58
NFIA	HYPO	1.12092	2.46343e-58
ID2	HYPO	0.941337	2.46343e-58
SKI	HYPO	0.744713	2.46343e-58
NDUFS2	HYPO	0.710545	2.46343e-58
KCNJ10	HYPO	0.619697	1.56709e-48
CERS2	HYPO	0.562858	2.46343e-58
HDAC1	HYPO	0.561846	2.46343e-58
CDKN2C	HYPO	0.514976	8.08217e-46
TGFB2	HYPO	0.437837	1.0033e-45
SOS1	HYPO	0.382883	2.46343e-58
SOX11	HYPO	0.334829	6.59968e-27
CNTN2	HYPO	0.325123	4.45228e-24
EIF2B4	HYPO	0.19781	5.67317e-50
LRP8	HYPO	0.175248	1.83124e-26
PPP3R1	HYPO	0.146571	2.55063e-20
