# Supplementary material for: Promoter Methylation–Expression Coupling of Gliogenesis Genes in IDH-Wildtype Glioblastoma: Longitudinal Analysis and Prognostic Value
Source: Int J Mol Sci. 2026 Jan 22;27(2):1112. doi: 10.3390/ijms27021112 (PMC12841690; doi:10.3390/ijms27021112)
Supplement: Supplementary file 1 [file ijms-27-01112-s001.zip › Table S16. Promoter methylation–expression coupling for hypermethylated genes.xlsx]

## Sheet: Table S16
gene	rho	p	n	FDR	set	pass	expected	dir_ok	abs_rho	sig_mask_FDR_and_absrho
DAB1	0.0276786	0.814562	74	0.902505	HYPER	FALSE	rho<0	FALSE	0.0276786	FALSE
GPR37L1	-0.468256	3.21131e-05	74	0.000264933	HYPER	TRUE	rho<0	TRUE	0.468256	TRUE
MTOR	-0.00614587	0.958549	74	0.986378	HYPER	FALSE	rho<0	TRUE	0.00614587	FALSE
MYOC	0.0226934	0.847807	74	0.902505	HYPER	FALSE	rho<0	FALSE	0.0226934	FALSE
SOX13	-0.422199	0.000204695	74	0.00112582	HYPER	TRUE	rho<0	TRUE	0.422199	TRUE
TNFRSF1B	0.0411255	0.727379	74	0.889019	HYPER	FALSE	rho<0	FALSE	0.0411255	FALSE
VPS54	0.0512255	0.664044	74	0.842825	HYPER	FALSE	rho<0	FALSE	0.0512255	FALSE
NCSTN	-0.00202888	0.986378	74	0.986378	HYPER	FALSE	rho<0	TRUE	0.00202888	FALSE
CDKN2C	-0.520681	2.8353e-06	74	3.11883e-05	HYPO	TRUE	rho<0	TRUE	0.520681	TRUE
CNTN2	-0.273336	0.0187252	74	0.0514943	HYPO	FALSE	rho<0	TRUE	0.273336	FALSE
DUSP10	-0.259652	0.0257492	74	0.0653633	HYPO	FALSE	rho<0	TRUE	0.259652	FALSE
EIF2B4	-0.184243	0.115979	74	0.212628	HYPO	FALSE	rho<0	TRUE	0.184243	FALSE
EMX1	-0.150063	0.201451	74	0.316566	HYPO	FALSE	rho<0	TRUE	0.150063	FALSE
GPR157	-0.44308	9.11186e-05	74	0.000601382	HYPO	TRUE	rho<0	TRUE	0.44308	TRUE
HDAC1	-0.31181	0.00705363	74	0.0211609	HYPO	TRUE	rho<0	TRUE	0.31181	TRUE
HES5	-0.338882	0.003292	74	0.0120707	HYPO	TRUE	rho<0	TRUE	0.338882	TRUE
ID2	-0.111914	0.341688	74	0.512532	HYPO	FALSE	rho<0	TRUE	0.111914	FALSE
KCNJ10	-0.322236	0.00529967	74	0.0174889	HYPO	TRUE	rho<0	TRUE	0.322236	TRUE
LRP8	-0.211847	0.0700995	74	0.14458	HYPO	FALSE	rho<0	TRUE	0.211847	FALSE
MYCN	-0.192566	0.100198	74	0.194503	HYPO	FALSE	rho<0	TRUE	0.192566	FALSE
NDUFS2	0.0234728	0.842358	74	0.902505	HYPO	FALSE	rho<0	FALSE	0.0234728	FALSE
NEGR1	-0.172247	0.142019	74	0.234331	HYPO	FALSE	rho<0	TRUE	0.172247	FALSE
NFIA	-0.0867086	0.461755	74	0.634913	HYPO	FALSE	rho<0	TRUE	0.0867086	FALSE
POU3F1	-0.178378	0.128206	74	0.222674	HYPO	FALSE	rho<0	TRUE	0.178378	FALSE
PPP3R1	-0.248723	0.032865	74	0.0723031	HYPO	FALSE	rho<0	TRUE	0.248723	FALSE
ROR1	0.082177	0.485559	74	0.640938	HYPO	FALSE	rho<0	FALSE	0.082177	FALSE
RTN4	-0.0267605	0.820612	74	0.902505	HYPO	FALSE	rho<0	TRUE	0.0267605	FALSE
SKI	-0.0882192	0.453965	74	0.634913	HYPO	FALSE	rho<0	TRUE	0.0882192	FALSE
SOS1	0.250974	0.0312775	74	0.0723031	HYPO	FALSE	rho<0	FALSE	0.250974	FALSE
SOX11	-0.63883	2.40268e-10	74	7.92883e-09	HYPO	TRUE	rho<0	TRUE	0.63883	TRUE
TGFB2	-0.339622	0.00322116	74	0.0120707	HYPO	TRUE	rho<0	TRUE	0.339622	TRUE
TSPAN2	-0.549352	6.41397e-07	74	1.05831e-05	HYPO	TRUE	rho<0	TRUE	0.549352	TRUE
TAL1	-0.367405	0.00137312	74	0.00647327	HYPO	TRUE	rho<0	TRUE	0.367405	TRUE
