# Supplementary material for: Promoter Methylation–Expression Coupling of Gliogenesis Genes in IDH-Wildtype Glioblastoma: Longitudinal Analysis and Prognostic Value
Source: Int J Mol Sci. 2026 Jan 22;27(2):1112. doi: 10.3390/ijms27021112 (PMC12841690; doi:10.3390/ijms27021112)
Supplement: Supplementary file 1 [file ijms-27-01112-s001.zip › Table S17B. Multivariable Cox proportional-hazards analysis of overall survival.xlsx]

## Sheet: Table S17B
term	estimate	std.error	statistic	p.value	conf.low	conf.high
scale(ExprScore)	0.865014	0.0601467	-2.41093	0.0159118	0.768823	0.97324
scale(age_years)	1.33057	0.0639416	4.46675	7.94178e-06	1.17385	1.50823
sexMale	1.1698	0.125375	1.25091	0.210969	0.914938	1.49566
