# Supplementary material for: Promoter Methylation–Expression Coupling of Gliogenesis Genes in IDH-Wildtype Glioblastoma: Longitudinal Analysis and Prognostic Value
Source: Int J Mol Sci. 2026 Jan 22;27(2):1112. doi: 10.3390/ijms27021112 (PMC12841690; doi:10.3390/ijms27021112)
Supplement: Supplementary file 1 [file ijms-27-01112-s001.zip › Table S17C. Kaplan–Meier estimates of overall survival by ExprScore quartiles.xlsx]

## Sheet: Table S17C
group	time_days	surv	lower	upper
Q1 (low)	365	0.474	0.377	0.597
Q1 (low)	730	0.158	0.092	0.272
Q4 (high)	365	0.601	0.503	0.717
Q4 (high)	730	0.262	0.18	0.382
