# Supplementary material for: Promoter Methylation–Expression Coupling of Gliogenesis Genes in IDH-Wildtype Glioblastoma: Longitudinal Analysis and Prognostic Value
Source: Int J Mol Sci. 2026 Jan 22;27(2):1112. doi: 10.3390/ijms27021112 (PMC12841690; doi:10.3390/ijms27021112)
Supplement: Supplementary file 1 [file ijms-27-01112-s001.zip › Table S18A. Association between complementary methylation score (MethScore) and overall survival.xlsx]

## Sheet: Table S18A
term	estimate	std.error	statistic	p.value	conf.low	conf.high
scale(MethScore)	1.80074	0.155248	3.78876	0.000151399	1.32832	2.44117
