# Supplementary material for: Promoter Methylation–Expression Coupling of Gliogenesis Genes in IDH-Wildtype Glioblastoma: Longitudinal Analysis and Prognostic Value
Source: Int J Mol Sci. 2026 Jan 22;27(2):1112. doi: 10.3390/ijms27021112 (PMC12841690; doi:10.3390/ijms27021112)
Supplement: Supplementary file 1 [file ijms-27-01112-s001.zip › Table S18B. Multivariable Cox proportional-hazards model for overall survival using the complementary methylation score (MethScore).xlsx]

## Sheet: Table S18B
term	estimate	std.error	statistic	p.value	conf.low	conf.high
scale(MethScore)	1.72826	0.155565	3.51697	0.000436503	1.27407	2.34437
scale(age_years)	1.36289	0.126472	2.44804	0.0143635	1.06367	1.74628
sexMale	0.919153	0.260435	-0.3237	0.746165	0.551703	1.53134
