# Supplementary material for: Promoter Methylation–Expression Coupling of Gliogenesis Genes in IDH-Wildtype Glioblastoma: Longitudinal Analysis and Prognostic Value
Source: Int J Mol Sci. 2026 Jan 22;27(2):1112. doi: 10.3390/ijms27021112 (PMC12841690; doi:10.3390/ijms27021112)
Supplement: Supplementary file 1 [file ijms-27-01112-s001.zip › Table S19A. Expression score by TCGA glioblastoma transcriptional subtype.xlsx]

## Sheet: Table S19A
sample	patient12	Subtype	ExprScore
TCGA-06-0156-01A-01R-A96R-41	TCGA-06-0156	Proneural	0.0819567
TCGA-06-0156-01A-02R-1849-01	TCGA-06-0156	Proneural	0.157028
TCGA-14-1823-01A-01R-A96U-41	TCGA-14-1823	Mesenchymal	0.0399788
TCGA-19-2619-01A-01R-1850-01	TCGA-19-2619	Classical	-0.0946932
TCGA-06-0168-01A-01R-1849-01	TCGA-06-0168	Mesenchymal	0.027387
TCGA-15-1444-01A-02R-1850-01	TCGA-15-1444	Proneural	0.0307365
TCGA-02-0055-01A-01R-A96R-41	TCGA-02-0055	Mesenchymal	-0.0712253
TCGA-02-0055-01A-01R-1849-01	TCGA-02-0055	Mesenchymal	0.0914016
TCGA-06-0187-01A-01R-1849-01	TCGA-06-0187	Classical	0.0588773
TCGA-27-2519-01A-01R-1850-01	TCGA-27-2519	Mesenchymal	-0.0258417
TCGA-28-1747-01C-01R-1850-01	TCGA-28-1747	Classical	0.119044
TCGA-06-0750-01A-01R-A96S-41	TCGA-06-0750	Mesenchymal	-0.194757
TCGA-14-1034-01A-01R-1849-01	TCGA-14-1034	Mesenchymal	0.00727647
TCGA-12-0619-01A-01R-1849-01	TCGA-12-0619	Mesenchymal	0.133091
TCGA-14-0786-01B-01R-A96T-41	TCGA-14-0786	Classical	-0.0031701
TCGA-32-2634-01A-01R-1850-01	TCGA-32-2634	Proneural	0.303515
TCGA-06-1802-01A-01R-A96S-41	TCGA-06-1802	Mesenchymal	0.11043
TCGA-28-5209-01A-01R-1850-01	TCGA-28-5209	Mesenchymal	0.0738961
TCGA-12-3652-01A-01R-1849-01	TCGA-12-3652	Classical	-0.0352755
TCGA-12-3652-01A-01R-A96T-41	TCGA-12-3652	Classical	-0.138802
TCGA-19-1388-01A-01R-A96U-41	TCGA-19-1388	Mesenchymal	0.0247104
TCGA-32-2638-01A-01R-1850-01	TCGA-32-2638	Classical	0.0679349
TCGA-06-0881-01A-02R-A96S-41	TCGA-06-0881	Mesenchymal	-0.0631351
TCGA-12-0692-01A-01R-A96S-41	TCGA-12-0692	Classical	0.0857811
TCGA-12-3653-01A-01R-A96T-41	TCGA-12-3653	Classical	-0.0831523
TCGA-19-1387-01A-01R-A96U-41	TCGA-19-1387	Proneural	0.0442685
TCGA-32-2615-01A-01R-1850-01	TCGA-32-2615	Mesenchymal	0.19365
TCGA-28-2513-01A-01R-1850-01	TCGA-28-2513	Mesenchymal	-0.191142
TCGA-19-2624-01A-01R-1850-01	TCGA-19-2624	Proneural	0.113207
TCGA-19-1389-01A-01R-A96U-41	TCGA-19-1389	Mesenchymal	-0.0321091
TCGA-28-2514-01A-02R-1850-01	TCGA-28-2514	Classical	0.0279921
TCGA-06-0745-01A-01R-1849-01	TCGA-06-0745	Proneural	-0.0335465
TCGA-12-0772-01A-01R-A96S-41	TCGA-12-0772	Mesenchymal	0.145639
TCGA-02-0047-01A-01R-A96R-41	TCGA-02-0047	Proneural	-0.010144
TCGA-02-0047-01A-01R-1849-01	TCGA-02-0047	Proneural	0.0909129
TCGA-41-3915-01A-01R-1850-01	TCGA-41-3915	Mesenchymal	0.0830143
TCGA-06-6390-01A-11R-A96S-41	TCGA-06-6390	Classical	-0.112398
TCGA-12-3648-01A-01R-A96T-41	TCGA-12-3648	Classical	-0.102673
TCGA-06-0141-01A-01R-1849-01	TCGA-06-0141	Mesenchymal	-0.00786628
TCGA-06-0141-01A-01R-A96R-41	TCGA-06-0141	Mesenchymal	-0.13132
TCGA-06-5418-01A-01R-1849-01	TCGA-06-5418	Mesenchymal	-0.0217147
TCGA-06-5418-01A-01R-A96S-41	TCGA-06-5418	Mesenchymal	-0.0378537
TCGA-12-5299-01A-02R-1849-01	TCGA-12-5299	Classical	0.00300806
TCGA-12-5299-01A-02R-A96T-41	TCGA-12-5299	Classical	-5.32514e-05
TCGA-02-2485-01A-01R-A96R-41	TCGA-02-2485	Classical	0.275041
TCGA-16-1056-01B-01R-A96U-41	TCGA-16-1056	Classical	-0.0494827
TCGA-16-0846-01A-01R-A96U-41	TCGA-16-0846	Proneural	0.191565
TCGA-14-1401-01A-01R-A96T-41	TCGA-14-1401	Proneural	-0.13997
TCGA-06-2569-01A-01R-1849-01	TCGA-06-2569	Mesenchymal	-0.10342
TCGA-06-2569-01A-01R-A96S-41	TCGA-06-2569	Mesenchymal	-0.134704
TCGA-06-0644-01A-02R-A96R-41	TCGA-06-0644	Mesenchymal	0.0645078
TCGA-06-0644-01A-02R-1849-01	TCGA-06-0644	Mesenchymal	0.060729
TCGA-41-4097-01A-01R-1850-01	TCGA-41-4097	Mesenchymal	0.0970147
TCGA-14-1037-01A-01R-A96T-41	TCGA-14-1037	Mesenchymal	-0.046517
TCGA-32-1970-01A-01R-1850-01	TCGA-32-1970	Classical	0.000524844
TCGA-41-2571-01A-01R-1850-01	TCGA-41-2571	Proneural	0.215731
TCGA-28-5213-01A-01R-1850-01	TCGA-28-5213	Mesenchymal	0.0523546
TCGA-76-4931-01A-01R-1850-01	TCGA-76-4931	Classical	0.153317
TCGA-12-1093-01A-01R-A96T-41	TCGA-12-1093	Mesenchymal	-0.138941
TCGA-06-5414-01A-01R-1849-01	TCGA-06-5414	Classical	-0.0133999
TCGA-06-0190-01A-01R-1849-01	TCGA-06-0190	Mesenchymal	0.0585217
TCGA-19-5956-01A-11R-A96U-41	TCGA-19-5956	Proneural	0.0924321
TCGA-14-0865-01B-01R-A96T-41	TCGA-14-0865	Proneural	-0.103233
TCGA-14-0790-01B-01R-1849-01	TCGA-14-0790	Classical	0.168623
TCGA-14-1795-01A-01R-A96U-41	TCGA-14-1795	Proneural	-0.0546919
TCGA-14-0790-01B-01R-A96T-41	TCGA-14-0790	Classical	0.192549
TCGA-02-0070-01A-01R-A96R-41	TCGA-02-0070	Classical	-0.169823
TCGA-06-2564-01A-01R-A96S-41	TCGA-06-2564	Classical	0.207303
TCGA-76-4926-01B-01R-1850-01	TCGA-76-4926	Classical	0.20505
TCGA-06-5410-01A-01R-1849-01	TCGA-06-5410	Mesenchymal	0.0356699
TCGA-06-5410-01A-01R-A96S-41	TCGA-06-5410	Mesenchymal	-0.0972891
TCGA-06-0197-01A-02R-A96R-41	TCGA-06-0197	Mesenchymal	-0.0552339
TCGA-06-0878-01A-01R-A96S-41	TCGA-06-0878	Mesenchymal	0.108733
TCGA-14-0781-01B-01R-1849-01	TCGA-14-0781	Mesenchymal	-0.069931
TCGA-14-0787-01A-01R-A96T-41	TCGA-14-0787	Classical	-0.105269
TCGA-14-0787-01A-01R-1849-01	TCGA-14-0787	Classical	0.0349946
TCGA-06-1084-01A-01R-A96S-41	TCGA-06-1084	Mesenchymal	-0.00710496
TCGA-06-5408-01A-01R-A96S-41	TCGA-06-5408	Classical	0.0725159
TCGA-19-5955-01A-11R-A96U-41	TCGA-19-5955	Mesenchymal	-0.0564482
TCGA-06-1801-01A-02R-A96S-41	TCGA-06-1801	Proneural	0.0347889
TCGA-06-2563-01A-01R-A96S-41	TCGA-06-2563	Classical	0.195382
TCGA-06-5408-01A-01R-1849-01	TCGA-06-5408	Classical	0.0767817
TCGA-27-1832-01A-01R-1850-01	TCGA-27-1832	Mesenchymal	-0.117475
TCGA-12-3646-01A-01R-A96T-41	TCGA-12-3646	Proneural	0.239039
TCGA-06-0157-01A-01R-A96R-41	TCGA-06-0157	Classical	-0.239786
TCGA-06-0157-01A-01R-1849-01	TCGA-06-0157	Classical	-0.141856
TCGA-19-2619-01A-01R-A96U-41	TCGA-19-2619	Classical	-0.0235383
TCGA-27-2523-01A-01R-1850-01	TCGA-27-2523	Classical	0.176328
TCGA-26-5132-01A-01R-1850-01	TCGA-26-5132	Classical	0.00089237
TCGA-06-1804-01A-01R-A96S-41	TCGA-06-1804	Classical	0.0198328
TCGA-06-0187-01A-01R-A96R-41	TCGA-06-0187	Classical	0.0646394
TCGA-32-2616-01A-01R-1850-01	TCGA-32-2616	Mesenchymal	0.122881
TCGA-14-1453-01A-01R-A96T-41	TCGA-14-1453	Classical	0.00836382
TCGA-06-0154-01A-02R-A96R-41	TCGA-06-0154	Mesenchymal	-0.113687
TCGA-41-2572-01A-01R-1850-01	TCGA-41-2572	Classical	0.154105
TCGA-12-0619-01A-01R-A96S-41	TCGA-12-0619	Mesenchymal	0.115569
TCGA-12-1600-01A-01R-A96T-41	TCGA-12-1600	Classical	0.126152
TCGA-06-0184-01A-01R-A96R-41	TCGA-06-0184	Mesenchymal	0.0593675
TCGA-06-0184-01A-01R-1849-01	TCGA-06-0184	Mesenchymal	0.0222214
TCGA-26-5134-01A-01R-1850-01	TCGA-26-5134	Proneural	0.0214787
TCGA-32-4213-01A-01R-1850-01	TCGA-32-4213	Mesenchymal	-0.139495
TCGA-12-1597-01B-01R-1849-01	TCGA-12-1597	Proneural	0.215754
TCGA-06-0877-01A-01R-A96S-41	TCGA-06-0877	Classical	-0.0195965
TCGA-26-5136-01B-01R-1850-01	TCGA-26-5136	Mesenchymal	0.182018
TCGA-12-3653-01A-01R-1849-01	TCGA-12-3653	Classical	-0.0295263
TCGA-06-0745-01A-01R-A96S-41	TCGA-06-0745	Proneural	0.0137701
TCGA-06-0747-01A-01R-A96S-41	TCGA-06-0747	Classical	0.0958939
TCGA-06-0747-01A-01R-1849-01	TCGA-06-0747	Classical	0.105151
TCGA-12-1092-01B-01R-A96T-41	TCGA-12-1092	Mesenchymal	0.000269456
TCGA-32-2632-01A-01R-1850-01	TCGA-32-2632	Mesenchymal	-0.441376
TCGA-02-2485-01A-01R-1849-01	TCGA-02-2485	Classical	0.353217
TCGA-16-0846-01A-01R-1850-01	TCGA-16-0846	Proneural	0.212261
TCGA-19-1390-01A-01R-1850-01	TCGA-19-1390	Proneural	-0.10701
TCGA-14-0867-01A-01R-A96T-41	TCGA-14-0867	Mesenchymal	-0.169172
TCGA-12-3650-01A-01R-A96T-41	TCGA-12-3650	Proneural	0.141913
TCGA-12-3650-01A-01R-1849-01	TCGA-12-3650	Proneural	0.117533
TCGA-27-1830-01A-01R-1850-01	TCGA-27-1830	Proneural	0.0608356
TCGA-06-5415-01A-01R-A96S-41	TCGA-06-5415	Classical	0.121607
TCGA-06-0190-01A-01R-A96R-41	TCGA-06-0190	Mesenchymal	0.0331675
TCGA-02-2486-01A-01R-1849-01	TCGA-02-2486	Mesenchymal	0.0931291
TCGA-06-2564-01A-01R-1849-01	TCGA-06-2564	Classical	0.198291
TCGA-06-0645-01A-01R-A96R-41	TCGA-06-0645	Mesenchymal	0.0765222
TCGA-06-0645-01A-01R-1849-01	TCGA-06-0645	Mesenchymal	0.144918
TCGA-19-5960-01A-11R-1850-01	TCGA-19-5960	Proneural	0.24234
TCGA-28-5220-01A-01R-1850-01	TCGA-28-5220	Classical	-0.0591741
TCGA-06-0878-01A-01R-1849-01	TCGA-06-0878	Mesenchymal	0.0609352
TCGA-14-0781-01B-01R-A96T-41	TCGA-14-0781	Mesenchymal	-0.184926
TCGA-02-0039-01A-01R-A96R-41	TCGA-02-0039	Mesenchymal	-0.00408483
TCGA-27-2528-01A-01R-1850-01	TCGA-27-2528	Classical	-0.114132
TCGA-06-1800-01A-01R-A96S-41	TCGA-06-1800	Mesenchymal	0.170641
TCGA-06-2563-01A-01R-1849-01	TCGA-06-2563	Classical	0.233467
TCGA-02-2466-01A-01R-A96R-41	TCGA-02-2466	Proneural	0.156603
TCGA-12-0820-01A-01R-A96T-41	TCGA-12-0820	Classical	0.0442552
TCGA-06-2559-01A-01R-A96S-41	TCGA-06-2559	Proneural	0.149397
TCGA-06-5858-01A-01R-A96S-41	TCGA-06-5858	Mesenchymal	0.0897533
TCGA-06-2565-01A-01R-1849-01	TCGA-06-2565	Classical	0.143065
TCGA-26-5139-01A-01R-1850-01	TCGA-26-5139	Mesenchymal	0.17971
TCGA-06-5412-01A-01R-1849-01	TCGA-06-5412	Mesenchymal	-0.17331
TCGA-06-0743-01A-01R-1849-01	TCGA-06-0743	Classical	0.179799
TCGA-06-0743-01A-01R-A96S-41	TCGA-06-0743	Classical	0.163005
TCGA-06-2562-01A-01R-A96S-41	TCGA-06-2562	Mesenchymal	-0.0535684
TCGA-14-1451-01A-01R-A96T-41	TCGA-14-1451	Proneural	0.135963
TCGA-12-0819-01A-01R-A96T-41	TCGA-12-0819	Classical	-0.0450022
TCGA-12-0615-01A-01R-A96S-41	TCGA-12-0615	Classical	0.0916243
TCGA-06-6391-01A-11R-A96S-41	TCGA-06-6391	Proneural	0.158181
TCGA-06-0211-01A-01R-1849-01	TCGA-06-0211	Classical	-0.0558427
TCGA-06-0169-01A-01R-A96R-41	TCGA-06-0169	Mesenchymal	-0.102924
TCGA-28-1753-01A-01R-1850-01	TCGA-28-1753	Mesenchymal	-0.0245082
TCGA-41-5651-01A-01R-1850-01	TCGA-41-5651	Proneural	0.344401
TCGA-06-0158-01A-01R-A96R-41	TCGA-06-0158	Classical	0.130732
TCGA-06-0876-01A-01R-A96S-41	TCGA-06-0876	Classical	0.0331487
TCGA-06-5858-01A-01R-1849-01	TCGA-06-5858	Mesenchymal	0.113675
TCGA-06-2565-01A-01R-A96S-41	TCGA-06-2565	Classical	-0.0108102
TCGA-14-0813-01A-01R-A96T-41	TCGA-14-0813	Proneural	0.0341467
TCGA-06-2558-01A-01R-1849-01	TCGA-06-2558	Proneural	0.199256
TCGA-28-5215-01A-01R-1850-01	TCGA-28-5215	Mesenchymal	-0.130686
TCGA-76-4928-01B-01R-1850-01	TCGA-76-4928	Classical	-0.149718
TCGA-06-0646-01A-01R-A96R-41	TCGA-06-0646	Proneural	-3.56933e-05
TCGA-14-1825-01A-01R-A96U-41	TCGA-14-1825	Proneural	0.00164924
TCGA-06-0646-01A-01R-1849-01	TCGA-06-0646	Proneural	0.12958
TCGA-06-0174-01A-01R-1849-01	TCGA-06-0174	Proneural	0.228226
TCGA-06-0174-01A-01R-A96R-41	TCGA-06-0174	Proneural	0.21876
TCGA-19-5952-01A-11R-A96U-41	TCGA-19-5952	Classical	0.0234977
TCGA-06-0145-01A-01R-A96R-41	TCGA-06-0145	Classical	-0.0620002
TCGA-06-0130-01A-01R-1849-01	TCGA-06-0130	Mesenchymal	0.120632
TCGA-16-1045-01B-01R-1850-01	TCGA-16-1045	Mesenchymal	-0.0377268
TCGA-06-0211-01B-01R-1849-01	TCGA-06-0211	Classical	0.104141
TCGA-06-0139-01A-01R-1849-01	TCGA-06-0139	Mesenchymal	-0.100216
TCGA-06-0139-01A-01R-A96R-41	TCGA-06-0139	Mesenchymal	-0.213622
TCGA-06-0125-01A-01R-1849-01	TCGA-06-0125	Classical	-0.0143647
TCGA-06-0176-01A-02R-A96R-41	TCGA-06-0176	Mesenchymal	0.150598
TCGA-15-0742-01A-01R-A96U-41	TCGA-15-0742	Classical	0.0494197
TCGA-19-2625-01A-01R-1850-01	TCGA-19-2625	Classical	-0.0275616
TCGA-12-0618-01A-01R-1849-01	TCGA-12-0618	Proneural	0.314508
TCGA-12-0618-01A-01R-A96S-41	TCGA-12-0618	Proneural	0.272607
TCGA-06-0879-01A-01R-A96S-41	TCGA-06-0879	Classical	0.0253371
TCGA-06-0155-01B-01R-A96R-41	TCGA-06-0155	Mesenchymal	-0.483194
TCGA-19-1386-01A-01R-A96U-41	TCGA-19-1386	Classical	0.123102
TCGA-06-0125-01A-01R-A96R-41	TCGA-06-0125	Classical	-0.0790098
TCGA-14-1454-01A-01R-A96T-41	TCGA-14-1454	Proneural	0.128476
TCGA-06-0744-01A-01R-1849-01	TCGA-06-0744	Classical	0.252367
TCGA-06-0744-01A-01R-A96S-41	TCGA-06-0744	Classical	0.160778
TCGA-06-0152-01A-02R-A96R-41	TCGA-06-0152	Mesenchymal	-0.25029
TCGA-19-0955-01A-02R-A96U-41	TCGA-19-0955	Classical	-0.134552
TCGA-06-5856-01A-01R-1849-01	TCGA-06-5856	Classical	0.127889
TCGA-06-5856-01A-01R-A96S-41	TCGA-06-5856	Classical	0.152716
TCGA-02-0033-01A-01R-A96R-41	TCGA-02-0033	Mesenchymal	-0.276146
TCGA-02-0038-01A-01R-A96R-41	TCGA-02-0038	Classical	-0.119245
TCGA-12-0616-01A-01R-1849-01	TCGA-12-0616	Proneural	0.18118
TCGA-12-0616-01A-01R-A96S-41	TCGA-12-0616	Proneural	0.14429
TCGA-19-4068-01A-01R-A96U-41	TCGA-19-4068	Classical	0.0146632
TCGA-06-0648-01A-01R-A96R-41	TCGA-06-0648	Proneural	0.0535218
TCGA-06-0211-01A-01R-A96R-41	TCGA-06-0211	Classical	0.106648
TCGA-15-1444-01A-02R-A96U-41	TCGA-15-1444	Proneural	0.0368598
TCGA-14-1823-01A-01R-1849-01	TCGA-14-1823	Mesenchymal	0.238903
TCGA-06-1804-01A-01R-1849-01	TCGA-06-1804	Classical	0.105478
TCGA-06-0210-01A-01R-A96R-41	TCGA-06-0210	Mesenchymal	-0.100481
TCGA-06-0750-01A-01R-1849-01	TCGA-06-0750	Mesenchymal	-0.126928
TCGA-14-1034-01A-01R-A96T-41	TCGA-14-1034	Mesenchymal	-0.0417743
TCGA-06-0166-01A-01R-A96R-41	TCGA-06-0166	Proneural	0.0112256
TCGA-28-5208-01A-01R-1850-01	TCGA-28-5208	Mesenchymal	-0.0324937
TCGA-19-5959-01A-11R-A96U-41	TCGA-19-5959	Classical	-0.0237061
TCGA-26-5135-01A-01R-1850-01	TCGA-26-5135	Proneural	0.159207
TCGA-06-5415-01A-01R-1849-01	TCGA-06-5415	Classical	0.10875
TCGA-14-0871-01A-01R-1849-01	TCGA-14-0871	Mesenchymal	0.0894149
TCGA-14-0871-01A-01R-A96T-41	TCGA-14-0871	Mesenchymal	0.116216
TCGA-12-0775-01A-01R-A96S-41	TCGA-12-0775	Mesenchymal	-0.355301
TCGA-06-5414-01A-01R-A96S-41	TCGA-06-5414	Classical	-0.0447877
TCGA-14-0789-01A-01R-1849-01	TCGA-14-0789	Mesenchymal	0.0657174
TCGA-14-0789-01A-01R-A96T-41	TCGA-14-0789	Mesenchymal	0.0200672
TCGA-19-5958-01A-11R-A96U-41	TCGA-19-5958	Classical	0.101299
TCGA-12-1095-01A-01R-A96T-41	TCGA-12-1095	Mesenchymal	-0.319525
TCGA-12-0829-01A-01R-A96T-41	TCGA-12-0829	Mesenchymal	-0.119053
TCGA-06-1086-01A-02R-A96S-41	TCGA-06-1086	Mesenchymal	0.201281
TCGA-27-1835-01A-01R-1850-01	TCGA-27-1835	Classical	-0.0286606
TCGA-06-0875-01A-01R-A96S-41	TCGA-06-0875	Proneural	0.144341
TCGA-06-0216-01B-01R-A96R-41	TCGA-06-0216	Proneural	0.254666
TCGA-28-2509-01A-01R-1850-01	TCGA-28-2509	Mesenchymal	0.0130557
TCGA-19-2631-01A-01R-A96U-41	TCGA-19-2631	Classical	-0.107585
TCGA-28-5216-01A-01R-1850-01	TCGA-28-5216	Mesenchymal	-0.0616092
TCGA-06-0158-01A-01R-1849-01	TCGA-06-0158	Classical	0.144085
TCGA-06-2559-01A-01R-1849-01	TCGA-06-2559	Proneural	0.172283
TCGA-06-2561-01A-02R-A96S-41	TCGA-06-2561	Mesenchymal	-0.0598123
TCGA-76-4932-01A-01R-1850-01	TCGA-76-4932	Proneural	-0.012027
TCGA-06-0686-01A-01R-A96S-41	TCGA-06-0686	Proneural	0.0953837
TCGA-06-0686-01A-01R-1849-01	TCGA-06-0686	Proneural	0.108548
TCGA-28-5207-01A-01R-1850-01	TCGA-28-5207	Mesenchymal	0.301279
TCGA-28-5218-01A-01R-1850-01	TCGA-28-5218	Mesenchymal	-0.112392
TCGA-12-0778-01A-01R-A96S-41	TCGA-12-0778	Mesenchymal	-0.0625341
TCGA-14-1825-01A-01R-1850-01	TCGA-14-1825	Proneural	0.149689
TCGA-06-5412-01A-01R-A96S-41	TCGA-06-5412	Mesenchymal	-0.134656
TCGA-32-5222-01A-01R-1850-01	TCGA-32-5222	Proneural	0.341129
TCGA-06-0238-01A-02R-1849-01	TCGA-06-0238	Proneural	0.159826
TCGA-02-0003-01A-01R-A96R-41	TCGA-02-0003	Proneural	0.104087
TCGA-06-2557-01A-01R-A96S-41	TCGA-06-2557	Mesenchymal	0.148931
TCGA-06-2557-01A-01R-1849-01	TCGA-06-2557	Mesenchymal	0.18935
TCGA-06-0156-01A-03R-1849-01	TCGA-06-0156	Proneural	0.14746
TCGA-19-5947-01A-11R-A96U-41	TCGA-19-5947	Mesenchymal	-0.19006
TCGA-02-2470-01A-01R-A96R-41	TCGA-02-2470	Mesenchymal	0.0280299
TCGA-06-0210-01A-01R-1849-01	TCGA-06-0210	Mesenchymal	-0.117708
TCGA-14-1455-01A-01R-A96T-41	TCGA-14-1455	Proneural	0.0839043
TCGA-76-4925-01A-01R-1850-01	TCGA-76-4925	Proneural	0.223375
TCGA-27-2524-01A-01R-1850-01	TCGA-27-2524	Mesenchymal	0.217303
TCGA-06-1087-01A-02R-A96S-41	TCGA-06-1087	Proneural	0.545697
TCGA-12-0657-01A-01R-A96S-41	TCGA-12-0657	Classical	-0.0254618
TCGA-19-1385-01A-02R-A96U-41	TCGA-19-1385	Mesenchymal	-0.39687
TCGA-14-1396-01A-01R-A96T-41	TCGA-14-1396	Mesenchymal	-0.103213
TCGA-27-1837-01A-01R-1850-01	TCGA-27-1837	Classical	0.0222748
TCGA-02-0016-01A-01R-A96R-41	TCGA-02-0016	Classical	-0.142314
TCGA-06-2558-01A-01R-A96S-41	TCGA-06-2558	Proneural	0.214872
TCGA-06-2561-01A-02R-1849-01	TCGA-06-2561	Mesenchymal	0.0145816
TCGA-06-0238-01A-02R-A96R-41	TCGA-06-0238	Proneural	0.122927
TCGA-06-2562-01A-01R-1849-01	TCGA-06-2562	Mesenchymal	-0.189726
TCGA-06-0192-01B-01R-A96R-41	TCGA-06-0192	Mesenchymal	-0.100739
TCGA-15-0742-01A-01R-1850-01	TCGA-15-0742	Classical	0.0695599
