# Supplementary material for: Promoter Methylation–Expression Coupling of Gliogenesis Genes in IDH-Wildtype Glioblastoma: Longitudinal Analysis and Prognostic Value
Source: Int J Mol Sci. 2026 Jan 22;27(2):1112. doi: 10.3390/ijms27021112 (PMC12841690; doi:10.3390/ijms27021112)
Supplement: Supplementary file 1 [file ijms-27-01112-s001.zip › Table S19B. Pairwise comparisons of expression score across TCGA glioblastoma transcriptional subtypes.xlsx]

## Sheet: Table S19B
group1	group2	p.adj	p.adj.pretty
Classical	Mesenchymal	0.0047	0.005
Classical	Proneural	2e-05	<0.001
Mesenchymal	Proneural	1e-09	<0.001
