# Supplementary material for: Promoter Methylation–Expression Coupling of Gliogenesis Genes in IDH-Wildtype Glioblastoma: Longitudinal Analysis and Prognostic Value
Source: Int J Mol Sci. 2026 Jan 22;27(2):1112. doi: 10.3390/ijms27021112 (PMC12841690; doi:10.3390/ijms27021112)
Supplement: Supplementary file 1 [file ijms-27-01112-s001.zip › Table S2A. Promoter methylation status by gene in primary GBM IDH-wildtype tumors.xlsx]

## Sheet: Table S2A 
gene	n	median_beta	delta	freq_big	p_wilcox	fdr	call
HES5	106	0.0178777	-0.482122	1	4.04949e-19	9.20529e-19	Hypo
LRP8	106	0.0206311	-0.479369	1	4.04949e-19	9.20529e-19	Hypo
CDKN2C	106	0.0262865	-0.473714	1	4.04949e-19	9.20529e-19	Hypo
EMX1	106	0.0321914	-0.467809	0.962264	4.04949e-19	9.20529e-19	Hypo
ID2	106	0.0539701	-0.44603	1	4.04949e-19	9.20529e-19	Hypo
EIF2B4	106	0.0708619	-0.429138	0.971698	4.04949e-19	9.20529e-19	Hypo
HDAC1	106	0.0721054	-0.427895	1	4.04949e-19	9.20529e-19	Hypo
CERS2	106	0.102391	-0.397609	0.990566	4.41087e-19	9.20529e-19	Hypo
GPR157	106	0.11045	-0.38955	0.981132	4.04949e-19	9.20529e-19	Hypo
DUSP10	106	0.116074	-0.383926	0.971698	4.04949e-19	9.20529e-19	Hypo
MTOR	106	0.820409	0.320409	0.886792	4.41087e-19	9.20529e-19	Hyper
KCNJ10	106	0.122637	-0.377363	0.962264	4.94269e-19	9.88537e-19	Hypo
GPR37L1	106	0.833526	0.333526	0.943396	6.38192e-19	1.13456e-18	Hyper
HES5	99	0.0182134	-0.481787	1	5.78489e-18	1.10109e-17	Hypo
NDUFS2	99	0.0217187	-0.478281	1	5.78489e-18	1.10109e-17	Hypo
SOS1	99	0.0218695	-0.47813	1	5.78489e-18	1.10109e-17	Hypo
LRP8	99	0.0237416	-0.476258	1	5.78489e-18	1.10109e-17	Hypo
ROR1	99	0.025954	-0.474046	1	5.78489e-18	1.10109e-17	Hypo
CDKN2C	99	0.027169	-0.472831	1	5.78489e-18	1.10109e-17	Hypo
EMX1	99	0.0399996	-0.46	1	5.78489e-18	1.10109e-17	Hypo
ID2	99	0.0571914	-0.442809	1	5.78489e-18	1.10109e-17	Hypo
TGFB2	99	0.0652841	-0.434716	0.989899	5.78489e-18	1.10109e-17	Hypo
HDAC1	99	0.0708549	-0.429145	1	5.78489e-18	1.10109e-17	Hypo
EIF2B4	99	0.0762274	-0.423773	1	5.78489e-18	1.10109e-17	Hypo
MYCN	99	0.0849651	-0.415035	1	5.78489e-18	1.10109e-17	Hypo
SKI	99	0.0934061	-0.406594	1	5.78489e-18	1.10109e-17	Hypo
RTN4	99	0.104558	-0.395442	0.979798	5.78489e-18	1.10109e-17	Hypo
NEGR1	99	0.111749	-0.388251	0.959596	5.78489e-18	1.10109e-17	Hypo
CERS2	99	0.114771	-0.385229	0.969697	5.78489e-18	1.10109e-17	Hypo
SOX11	99	0.11606	-0.38394	0.959596	5.78489e-18	1.10109e-17	Hypo
NFIA	99	0.119889	-0.380111	1	5.78489e-18	1.10109e-17	Hypo
GPR157	99	0.120482	-0.379518	0.989899	5.78489e-18	1.10109e-17	Hypo
KCNJ10	99	0.132524	-0.367476	0.949495	5.78489e-18	1.10109e-17	Hypo
POU3F1	99	0.142109	-0.357891	0.979798	5.78489e-18	1.10109e-17	Hypo
DUSP10	99	0.142423	-0.357577	0.979798	5.78489e-18	1.10109e-17	Hypo
PPP3R1	99	0.150661	-0.349339	0.979798	5.78489e-18	1.10109e-17	Hypo
GPR37L1	99	0.83031	0.33031	0.959596	5.96424e-18	1.10109e-17	Hyper
MTOR	99	0.80512	0.30512	0.878788	5.96424e-18	1.10109e-17	Hyper
TNFRSF1B	99	0.791073	0.291073	0.808081	5.78489e-18	1.10109e-17	Hyper
SOX13	99	0.781779	0.281779	0.767677	6.73819e-18	1.1979e-17	Hyper
CNTN2	106	0.135855	-0.364145	0.773585	9.79809e-18	1.42518e-17	Hypo
TSPAN2	99	0.0328738	-0.467126	0.878788	9.13374e-18	1.56578e-17	Hypo
TAL1	99	0.274365	-0.225635	0.606061	1.06293e-17	1.75933e-17	Hypo
CNTN2	99	0.1494	-0.3506	0.767677	1.68904e-16	2.38453e-16	Hypo
MYOC	99	0.75814	0.25814	0.676768	2.19524e-16	3.01062e-16	Hyper
DAB1	99	0.701201	0.201201	0.505051	5.69233e-16	7.58977e-16	Hyper
VPS54	99	0.733894	0.233894	0.575758	2.5586e-15	3.23191e-15	Hyper
DAB1	106	0.711319	0.211319	0.613208	8.2152e-14	1.03771e-13	Hyper

## Sheet: Table S2B
gene	n	median_beta	delta	freq_big	p_wilcox	fdr	call
NDUFS2	106	0.0206322	-0.479368	1	4.04949e-19	9.20529e-19	Hypo
SOS1	106	0.0215047	-0.478495	1	4.04949e-19	9.20529e-19	Hypo
ROR1	106	0.0235514	-0.476449	1	4.04949e-19	9.20529e-19	Hypo
TGFB2	106	0.0581827	-0.441817	0.981132	4.04949e-19	9.20529e-19	Hypo
MYCN	106	0.0780933	-0.421907	0.990566	4.04949e-19	9.20529e-19	Hypo
SKI	106	0.091609	-0.408391	0.990566	4.04949e-19	9.20529e-19	Hypo
RTN4	106	0.0972705	-0.40273	0.990566	4.04949e-19	9.20529e-19	Hypo
NEGR1	106	0.106384	-0.393616	0.962264	4.287e-19	9.20529e-19	Hypo
NFIA	106	0.1077	-0.3923	1	4.04949e-19	9.20529e-19	Hypo
SOX11	106	0.130223	-0.369777	0.971698	4.04949e-19	9.20529e-19	Hypo
POU3F1	106	0.157414	-0.342586	0.962264	4.04949e-19	9.20529e-19	Hypo
SOX13	106	0.770017	0.270017	0.820755	5.53776e-19	1.06325e-18	Hyper
TSPAN2	106	0.0286152	-0.471385	0.90566	6.03e-19	1.11323e-18	Hypo
MYOC	106	0.773699	0.273699	0.707547	8.23369e-19	1.41149e-18	Hyper
TNFRSF1B	106	0.802352	0.302352	0.858491	8.71234e-19	1.44204e-18	Hyper
PPP3R1	106	0.140481	-0.359519	0.971698	1.09176e-18	1.69046e-18	Hypo
TAL1	106	0.258318	-0.241682	0.650943	9.02479e-18	1.35372e-17	Hypo
VPS54	106	0.74934	0.24934	0.669811	1.69085e-16	2.31888e-16	Hyper
HES5	19	0.0193525	-0.480648	1	0.00014302	0.00022145	Hypo
SOS1	19	0.0223015	-0.477698	1	0.00014302	0.00022145	Hypo
ROR1	19	0.0223667	-0.477633	1	0.00014302	0.00022145	Hypo
LRP8	19	0.0226073	-0.477393	1	0.00014302	0.00022145	Hypo
NDUFS2	19	0.0240486	-0.475951	1	0.00014302	0.00022145	Hypo
CDKN2C	19	0.0299814	-0.470019	1	0.00014302	0.00022145	Hypo
EMX1	19	0.0480396	-0.45196	0.947368	0.00014302	0.00022145	Hypo
ID2	19	0.0520427	-0.447957	1	0.00014302	0.00022145	Hypo
TGFB2	19	0.0561437	-0.443856	0.947368	0.00014302	0.00022145	Hypo
HDAC1	19	0.0714452	-0.428555	1	0.00014302	0.00022145	Hypo
MYCN	19	0.076586	-0.423414	1	0.00014302	0.00022145	Hypo
SKI	19	0.0889279	-0.411072	1	0.00014302	0.00022145	Hypo
EIF2B4	19	0.0897242	-0.410276	1	0.00014302	0.00022145	Hypo
GPR157	19	0.0916168	-0.408383	0.947368	0.00014302	0.00022145	Hypo
RTN4	19	0.107128	-0.392872	1	0.00014302	0.00022145	Hypo
DUSP10	19	0.107446	-0.392554	1	0.00014302	0.00022145	Hypo
NEGR1	19	0.107463	-0.392537	0.947368	0.00014302	0.00022145	Hypo
NFIA	19	0.109964	-0.390036	1	0.00014302	0.00022145	Hypo
KCNJ10	19	0.114365	-0.385635	0.947368	0.00014302	0.00022145	Hypo
SOX11	19	0.118207	-0.381793	1	0.00014302	0.00022145	Hypo
CERS2	19	0.143125	-0.356875	1	0.00014302	0.00022145	Hypo
POU3F1	19	0.147401	-0.352599	1	0.00014302	0.00022145	Hypo
GPR37L1	19	0.848524	0.348524	0.894737	0.00014302	0.00022145	Hyper
MTOR	19	0.845274	0.345274	0.947368	0.00014302	0.00022145	Hyper
PPP3R1	19	0.15549	-0.34451	0.894737	0.00014302	0.00022145	Hypo
SOX13	19	0.807673	0.307673	0.842105	0.00014302	0.00022145	Hyper
NCSTN	19	0.735602	0.235602	0.684211	0.00014302	0.00022145	Hyper
DAB1	19	0.753984	0.253984	0.736842	0.000168126	0.00025219	Hyper
MYOC	19	0.811079	0.311079	0.842105	0.000197337	0.000287035	Hyper
CNTN2	19	0.152161	-0.347839	0.789474	0.000499641	0.000614943	Hypo

## Sheet: Table S2C 
gene	n	median_beta	delta	freq_big	p_wilcox	fdr	call
TNFRSF1B	19	0.821618	0.321618	1	0.00014302	0.00022145	Hyper
TSPAN2	19	0.0298625	-0.470138	0.894737	0.000231267	0.000317166	Hypo
VPS54	19	0.783419	0.283419	0.789474	0.000231267	0.000317166	Hyper
