# Supplementary material for: Promoter Methylation–Expression Coupling of Gliogenesis Genes in IDH-Wildtype Glioblastoma: Longitudinal Analysis and Prognostic Value
Source: Int J Mol Sci. 2026 Jan 22;27(2):1112. doi: 10.3390/ijms27021112 (PMC12841690; doi:10.3390/ijms27021112)
Supplement: Supplementary file 1 [file ijms-27-01112-s001.zip › Table S2B. Promoter methylation status by gene in first recurrent GBM IDH-wildtype tumors.xlsx]

## Sheet: Table S2B
gene	n	median_beta	delta	freq_big	p_wilcox	fdr	call
NDUFS2	106	0.0206322	-0.479368	1	4.04949e-19	9.20529e-19	Hypo
SOS1	106	0.0215047	-0.478495	1	4.04949e-19	9.20529e-19	Hypo
ROR1	106	0.0235514	-0.476449	1	4.04949e-19	9.20529e-19	Hypo
TGFB2	106	0.0581827	-0.441817	0.981132	4.04949e-19	9.20529e-19	Hypo
MYCN	106	0.0780933	-0.421907	0.990566	4.04949e-19	9.20529e-19	Hypo
SKI	106	0.091609	-0.408391	0.990566	4.04949e-19	9.20529e-19	Hypo
RTN4	106	0.0972705	-0.40273	0.990566	4.04949e-19	9.20529e-19	Hypo
NEGR1	106	0.106384	-0.393616	0.962264	4.287e-19	9.20529e-19	Hypo
NFIA	106	0.1077	-0.3923	1	4.04949e-19	9.20529e-19	Hypo
SOX11	106	0.130223	-0.369777	0.971698	4.04949e-19	9.20529e-19	Hypo
POU3F1	106	0.157414	-0.342586	0.962264	4.04949e-19	9.20529e-19	Hypo
SOX13	106	0.770017	0.270017	0.820755	5.53776e-19	1.06325e-18	Hyper
TSPAN2	106	0.0286152	-0.471385	0.90566	6.03e-19	1.11323e-18	Hypo
MYOC	106	0.773699	0.273699	0.707547	8.23369e-19	1.41149e-18	Hyper
TNFRSF1B	106	0.802352	0.302352	0.858491	8.71234e-19	1.44204e-18	Hyper
PPP3R1	106	0.140481	-0.359519	0.971698	1.09176e-18	1.69046e-18	Hypo
TAL1	106	0.258318	-0.241682	0.650943	9.02479e-18	1.35372e-17	Hypo
VPS54	106	0.74934	0.24934	0.669811	1.69085e-16	2.31888e-16	Hyper
HES5	19	0.0193525	-0.480648	1	0.00014302	0.00022145	Hypo
SOS1	19	0.0223015	-0.477698	1	0.00014302	0.00022145	Hypo
ROR1	19	0.0223667	-0.477633	1	0.00014302	0.00022145	Hypo
LRP8	19	0.0226073	-0.477393	1	0.00014302	0.00022145	Hypo
NDUFS2	19	0.0240486	-0.475951	1	0.00014302	0.00022145	Hypo
CDKN2C	19	0.0299814	-0.470019	1	0.00014302	0.00022145	Hypo
EMX1	19	0.0480396	-0.45196	0.947368	0.00014302	0.00022145	Hypo
ID2	19	0.0520427	-0.447957	1	0.00014302	0.00022145	Hypo
TGFB2	19	0.0561437	-0.443856	0.947368	0.00014302	0.00022145	Hypo
HDAC1	19	0.0714452	-0.428555	1	0.00014302	0.00022145	Hypo
MYCN	19	0.076586	-0.423414	1	0.00014302	0.00022145	Hypo
SKI	19	0.0889279	-0.411072	1	0.00014302	0.00022145	Hypo
EIF2B4	19	0.0897242	-0.410276	1	0.00014302	0.00022145	Hypo
GPR157	19	0.0916168	-0.408383	0.947368	0.00014302	0.00022145	Hypo
RTN4	19	0.107128	-0.392872	1	0.00014302	0.00022145	Hypo
DUSP10	19	0.107446	-0.392554	1	0.00014302	0.00022145	Hypo
NEGR1	19	0.107463	-0.392537	0.947368	0.00014302	0.00022145	Hypo
NFIA	19	0.109964	-0.390036	1	0.00014302	0.00022145	Hypo
KCNJ10	19	0.114365	-0.385635	0.947368	0.00014302	0.00022145	Hypo
SOX11	19	0.118207	-0.381793	1	0.00014302	0.00022145	Hypo
CERS2	19	0.143125	-0.356875	1	0.00014302	0.00022145	Hypo
POU3F1	19	0.147401	-0.352599	1	0.00014302	0.00022145	Hypo
GPR37L1	19	0.848524	0.348524	0.894737	0.00014302	0.00022145	Hyper
MTOR	19	0.845274	0.345274	0.947368	0.00014302	0.00022145	Hyper
PPP3R1	19	0.15549	-0.34451	0.894737	0.00014302	0.00022145	Hypo
SOX13	19	0.807673	0.307673	0.842105	0.00014302	0.00022145	Hyper
NCSTN	19	0.735602	0.235602	0.684211	0.00014302	0.00022145	Hyper
DAB1	19	0.753984	0.253984	0.736842	0.000168126	0.00025219	Hyper
MYOC	19	0.811079	0.311079	0.842105	0.000197337	0.000287035	Hyper
CNTN2	19	0.152161	-0.347839	0.789474	0.000499641	0.000614943	Hypo
