# Supplementary material for: Promoter Methylation–Expression Coupling of Gliogenesis Genes in IDH-Wildtype Glioblastoma: Longitudinal Analysis and Prognostic Value
Source: Int J Mol Sci. 2026 Jan 22;27(2):1112. doi: 10.3390/ijms27021112 (PMC12841690; doi:10.3390/ijms27021112)
Supplement: Supplementary file 1 [file ijms-27-01112-s001.zip › Table S2C. Promoter methylation status by gene in second recurrent GBM IDH-wildtype tumors.xlsx]

## Sheet: Table S2C 
gene	n	median_beta	delta	freq_big	p_wilcox	fdr	call
TNFRSF1B	19	0.821618	0.321618	1	0.00014302	0.00022145	Hyper
TSPAN2	19	0.0298625	-0.470138	0.894737	0.000231267	0.000317166	Hypo
VPS54	19	0.783419	0.283419	0.789474	0.000231267	0.000317166	Hyper
