# Supplementary material for: Promoter Methylation–Expression Coupling of Gliogenesis Genes in IDH-Wildtype Glioblastoma: Longitudinal Analysis and Prognostic Value
Source: Int J Mol Sci. 2026 Jan 22;27(2):1112. doi: 10.3390/ijms27021112 (PMC12841690; doi:10.3390/ijms27021112)
Supplement: Supplementary file 1 [file ijms-27-01112-s001.zip › Table S3. Presence matrix of promoter methylation calls across tumor stages.xlsx]

## Sheet: Table S3
gene	Primary	Recur1	Recur2	n_stages	direction
CDKN2C	TRUE	TRUE	TRUE	3	Hypo
CERS2	TRUE	TRUE	TRUE	3	Hypo
CNTN2	TRUE	TRUE	TRUE	3	Hypo
DUSP10	TRUE	TRUE	TRUE	3	Hypo
EIF2B4	TRUE	TRUE	TRUE	3	Hypo
EMX1	TRUE	TRUE	TRUE	3	Hypo
GPR157	TRUE	TRUE	TRUE	3	Hypo
HDAC1	TRUE	TRUE	TRUE	3	Hypo
HES5	TRUE	TRUE	TRUE	3	Hypo
ID2	TRUE	TRUE	TRUE	3	Hypo
KCNJ10	TRUE	TRUE	TRUE	3	Hypo
LRP8	TRUE	TRUE	TRUE	3	Hypo
MYCN	TRUE	TRUE	TRUE	3	Hypo
NDUFS2	TRUE	TRUE	TRUE	3	Hypo
NEGR1	TRUE	TRUE	TRUE	3	Hypo
NFIA	TRUE	TRUE	TRUE	3	Hypo
POU3F1	TRUE	TRUE	TRUE	3	Hypo
PPP3R1	TRUE	TRUE	TRUE	3	Hypo
ROR1	TRUE	TRUE	TRUE	3	Hypo
RTN4	TRUE	TRUE	TRUE	3	Hypo
SKI	TRUE	TRUE	TRUE	3	Hypo
SOS1	TRUE	TRUE	TRUE	3	Hypo
SOX11	TRUE	TRUE	TRUE	3	Hypo
TGFB2	TRUE	TRUE	TRUE	3	Hypo
TSPAN2	TRUE	TRUE	TRUE	3	Hypo
TAL1	TRUE	TRUE	FALSE	2	Hypo
DAB1	TRUE	TRUE	TRUE	3	Hyper
GPR37L1	TRUE	TRUE	TRUE	3	Hyper
MTOR	TRUE	TRUE	TRUE	3	Hyper
MYOC	TRUE	TRUE	TRUE	3	Hyper
SOX13	TRUE	TRUE	TRUE	3	Hyper
TNFRSF1B	TRUE	TRUE	TRUE	3	Hyper
VPS54	TRUE	TRUE	TRUE	3	Hyper
NCSTN	FALSE	FALSE	TRUE	1	Hyper
