# Supplementary material for: Promoter Methylation–Expression Coupling of Gliogenesis Genes in IDH-Wildtype Glioblastoma: Longitudinal Analysis and Prognostic Value
Source: Int J Mol Sci. 2026 Jan 22;27(2):1112. doi: 10.3390/ijms27021112 (PMC12841690; doi:10.3390/ijms27021112)
Supplement: Supplementary file 1 [file ijms-27-01112-s001.zip › Table S4. Concordance between promoter subregion–specific and combined promoter methylation calls.csv.xlsx]

## Sheet: Table S4
promoter_bin	stage	n_genes	concordance	discordant_genes
1stExon	Primary	438	0.83105	74
1stExon	Recur1	438	0.819635	79
1stExon	Recur2	438	0.819635	79
5'UTR	Primary	878	0.805239	171
5'UTR	Recur1	878	0.798405	177
5'UTR	Recur2	878	0.790433	184
TSS1500	Primary	1531	0.783801	331
TSS1500	Recur1	1531	0.773351	347
TSS1500	Recur2	1531	0.780536	336
TSS200	Primary	716	0.793296	148
TSS200	Recur1	716	0.789106	151
TSS200	Recur2	716	0.78352	155
