# Supplementary material for: Promoter Methylation–Expression Coupling of Gliogenesis Genes in IDH-Wildtype Glioblastoma: Longitudinal Analysis and Prognostic Value
Source: Int J Mol Sci. 2026 Jan 22;27(2):1112. doi: 10.3390/ijms27021112 (PMC12841690; doi:10.3390/ijms27021112)
Supplement: Supplementary file 1 [file ijms-27-01112-s001.zip › Table S5A. Patient-level hypomethylation burden and cluster assignment.csv.xlsx]

## Sheet: Table S5A
test	stage	metric	p_value	p_adj_overall
Kruskal_burden_label	Primary	Hypo_count	2.74051e-09	4.93293e-09
Kruskal_burden_label	Primary	Hyper_count	7.97982e-15	1.79546e-14
Kruskal_burden_label	Primary	Total	3.795e-16	1.70775e-15
Kruskal_burden_label	Recur1	Hypo_count	2.24406e-05	3.3661e-05
Kruskal_burden_label	Recur1	Hyper_count	1.04734e-16	9.42606e-16
Kruskal_burden_label	Recur1	Total	6.45946e-15	1.79546e-14
Kruskal_burden_label	Recur2	Hypo_count	0.0114148	0.0114148
Kruskal_burden_label	Recur2	Hyper_count	0.0034968	0.0039339
Kruskal_burden_label	Recur2	Total	0.00147838	0.00190078

## Sheet: Table S5B
stage	burden_label	metric	n	median	IQR
Primary	Low-burden	Hyper_count	13	5	2
Primary	Mid-burden	Hyper_count	32	3.5	1
Primary	High-burden	Hyper_count	54	6	1
Primary	Low-burden	Hypo_count	13	23	1
Primary	Mid-burden	Hypo_count	32	26	1
Primary	High-burden	Hypo_count	54	25	1
Primary	Low-burden	Total	13	28	3
Primary	Mid-burden	Total	32	29	2
Primary	High-burden	Total	54	32	1
Recur1	Low-burden	Hyper_count	4	4	1.25
Recur1	Mid-burden	Hyper_count	30	3	1
Recur1	High-burden	Hyper_count	71	7	1
Recur1	Low-burden	Hypo_count	4	20.5	2.5
Recur1	Mid-burden	Hypo_count	30	26	1
Recur1	High-burden	Hypo_count	71	25	1
Recur1	Low-burden	Total	4	22.5	5.25
Recur1	Mid-burden	Total	30	29	0
Recur1	High-burden	Total	71	32	1
Recur2	Low-burden	Hyper_count	4	3.5	1.75
Recur2	Mid-burden	Hyper_count	3	8	0.5
Recur2	High-burden	Hyper_count	12	8	0.25
Recur2	Low-burden	Hypo_count	4	25	0.25
Recur2	Mid-burden	Hypo_count	3	23	1
Recur2	High-burden	Hypo_count	12	25	1
Recur2	Low-burden	Total	4	28	1
Recur2	Mid-burden	Total	3	30	1
Recur2	High-burden	Total	12	33	1.25

## Sheet: Table S5C
test	metric	p_value	p_adj_overall
Kruskal_stage	Hypo_count	0.00248151	0.00372227
Kruskal_stage	Hyper_count	4.05636e-05	0.000121691
Kruskal_stage	Total	0.0376233	0.0376233

## Sheet: Table S5D
test	metric	stage1	stage2	n1	n2	med1	med2	diff_med	p_value	p_adj
PairwiseWilcox_stage	Hypo_count	Primary	Recur1	99	105	25	25	0	0.515732	0.515732
PairwiseWilcox_stage	Hypo_count	Primary	Recur2	99	19	25	25	0	0.00223157	0.00334736
PairwiseWilcox_stage	Hypo_count	Recur1	Recur2	105	19	25	25	0	0.000609419	0.00182826
PairwiseWilcox_stage	Hyper_count	Primary	Recur1	99	105	6	6	0	0.116327	0.116327
PairwiseWilcox_stage	Hyper_count	Primary	Recur2	99	19	6	8	2	2.64015e-05	7.92045e-05
PairwiseWilcox_stage	Hyper_count	Recur1	Recur2	105	19	6	8	2	8.44552e-05	0.000126683
PairwiseWilcox_stage	Total	Primary	Recur1	99	105	30	31	1	0.0532153	0.079823
PairwiseWilcox_stage	Total	Primary	Recur2	99	19	30	31	1	0.0359277	0.079823
PairwiseWilcox_stage	Total	Recur1	Recur2	105	19	31	31	0	0.232872	0.232872
