# Supplementary material for: Promoter Methylation–Expression Coupling of Gliogenesis Genes in IDH-Wildtype Glioblastoma: Longitudinal Analysis and Prognostic Value
Source: Int J Mol Sci. 2026 Jan 22;27(2):1112. doi: 10.3390/ijms27021112 (PMC12841690; doi:10.3390/ijms27021112)
Supplement: Supplementary file 1 [file ijms-27-01112-s001.zip › Table S5B. Summary statistics of promoter methylation burden by stage and burden group.xlsx]

## Sheet: Table S5B
stage	burden_label	metric	n	median	IQR
Primary	Low-burden	Hyper_count	13	5	2
Primary	Mid-burden	Hyper_count	32	3.5	1
Primary	High-burden	Hyper_count	54	6	1
Primary	Low-burden	Hypo_count	13	23	1
Primary	Mid-burden	Hypo_count	32	26	1
Primary	High-burden	Hypo_count	54	25	1
Primary	Low-burden	Total	13	28	3
Primary	Mid-burden	Total	32	29	2
Primary	High-burden	Total	54	32	1
Recur1	Low-burden	Hyper_count	4	4	1.25
Recur1	Mid-burden	Hyper_count	30	3	1
Recur1	High-burden	Hyper_count	71	7	1
Recur1	Low-burden	Hypo_count	4	20.5	2.5
Recur1	Mid-burden	Hypo_count	30	26	1
Recur1	High-burden	Hypo_count	71	25	1
Recur1	Low-burden	Total	4	22.5	5.25
Recur1	Mid-burden	Total	30	29	0
Recur1	High-burden	Total	71	32	1
Recur2	Low-burden	Hyper_count	4	3.5	1.75
Recur2	Mid-burden	Hyper_count	3	8	0.5
Recur2	High-burden	Hyper_count	12	8	0.25
Recur2	Low-burden	Hypo_count	4	25	0.25
Recur2	Mid-burden	Hypo_count	3	23	1
Recur2	High-burden	Hypo_count	12	25	1
Recur2	Low-burden	Total	4	28	1
Recur2	Mid-burden	Total	3	30	1
Recur2	High-burden	Total	12	33	1.25
