# Supplementary material for: Promoter Methylation–Expression Coupling of Gliogenesis Genes in IDH-Wildtype Glioblastoma: Longitudinal Analysis and Prognostic Value
Source: Int J Mol Sci. 2026 Jan 22;27(2):1112. doi: 10.3390/ijms27021112 (PMC12841690; doi:10.3390/ijms27021112)
Supplement: Supplementary file 1 [file ijms-27-01112-s001.zip › Table S5C. Overall statistical testing of promoter methylation burden across tumor stages.xlsx]

## Sheet: Table S5C
test	metric	p_value	p_adj_overall
Kruskal_stage	Hypo_count	0.00248151	0.00372227
Kruskal_stage	Hyper_count	4.05636e-05	0.000121691
Kruskal_stage	Total	0.0376233	0.0376233
