# Supplementary material for: Promoter Methylation–Expression Coupling of Gliogenesis Genes in IDH-Wildtype Glioblastoma: Longitudinal Analysis and Prognostic Value
Source: Int J Mol Sci. 2026 Jan 22;27(2):1112. doi: 10.3390/ijms27021112 (PMC12841690; doi:10.3390/ijms27021112)
Supplement: Supplementary file 1 [file ijms-27-01112-s001.zip › Table S5D. Pairwise comparisons of promoter methylation burden across tumor stages.csv.xlsx]

## Sheet: Table S5D
test	metric	stage1	stage2	n1	n2	med1	med2	diff_med	p_value	p_adj
PairwiseWilcox_stage	Hypo_count	Primary	Recur1	99	105	25	25	0	0.515732	0.515732
PairwiseWilcox_stage	Hypo_count	Primary	Recur2	99	19	25	25	0	0.00223157	0.00334736
PairwiseWilcox_stage	Hypo_count	Recur1	Recur2	105	19	25	25	0	0.000609419	0.00182826
PairwiseWilcox_stage	Hyper_count	Primary	Recur1	99	105	6	6	0	0.116327	0.116327
PairwiseWilcox_stage	Hyper_count	Primary	Recur2	99	19	6	8	2	2.64015e-05	7.92045e-05
PairwiseWilcox_stage	Hyper_count	Recur1	Recur2	105	19	6	8	2	8.44552e-05	0.000126683
PairwiseWilcox_stage	Total	Primary	Recur1	99	105	30	31	1	0.0532153	0.079823
PairwiseWilcox_stage	Total	Primary	Recur2	99	19	30	31	1	0.0359277	0.079823
PairwiseWilcox_stage	Total	Recur1	Recur2	105	19	31	31	0	0.232872	0.232872
