# Supplementary material for: Promoter Methylation–Expression Coupling of Gliogenesis Genes in IDH-Wildtype Glioblastoma: Longitudinal Analysis and Prognostic Value
Source: Int J Mol Sci. 2026 Jan 22;27(2):1112. doi: 10.3390/ijms27021112 (PMC12841690; doi:10.3390/ijms27021112)
Supplement: Supplementary file 1 [file ijms-27-01112-s001.zip › Table S6. Silhouette analysis supporting the choice of k = 3 for burden clustering.csv.xlsx]

## Sheet: Table S6
stage	k	avg_silhouette	n
Primary	2	0.47575	99
Primary	3	0.524417	99
Primary	4	0.421885	99
Primary	5	0.355672	99
Recur1	2	0.55163	106
Recur1	3	0.533746	106
Recur1	4	0.551324	106
Recur1	5	0.454197	106
Recur2	2	0.457473	19
Recur2	3	0.50273	19
Recur2	4	0.473136	19
Recur2	5	0.482573	19
