# Supplementary material for: Promoter Methylation–Expression Coupling of Gliogenesis Genes in IDH-Wildtype Glioblastoma: Longitudinal Analysis and Prognostic Value
Source: Int J Mol Sci. 2026 Jan 22;27(2):1112. doi: 10.3390/ijms27021112 (PMC12841690; doi:10.3390/ijms27021112)
Supplement: Supplementary file 1 [file ijms-27-01112-s001.zip › Table S7A. Event counts for hypomethylated genes across tumor stages.xlsx]

## Sheet: Table S7A
gene	Primary_vs_Recur1	Recur1_vs_Recur2	Recur2_vs_Recur3
SOS1	0	0	0
NFIA	0	0	0
NDUFS2	0	0	0
MYCN	0	0	0
LRP8	0	0	0
ID2	0	0	0
HDAC1	0	0	0
CDKN2C	0	0	0
SKI	1	0	0
RTN4	1	0	0
ROR1	1	0	0
HES5	1	0	0
SOX11	2	0	0
DUSP10	2	0	0
POU3F1	2	1	0
GPR157	2	1	0
EMX1	3	0	0
CERS2	4	0	0
TGFB2	4	1	0
PPP3R1	5	0	0
KCNJ10	4	1	0
EIF2B4	4	1	0
NEGR1	5	2	0
TSPAN2	9	1	0
TAL1	7	3	1
CNTN2	11	3	0
