# Supplementary material for: Promoter Methylation–Expression Coupling of Gliogenesis Genes in IDH-Wildtype Glioblastoma: Longitudinal Analysis and Prognostic Value
Source: Int J Mol Sci. 2026 Jan 22;27(2):1112. doi: 10.3390/ijms27021112 (PMC12841690; doi:10.3390/ijms27021112)
Supplement: Supplementary file 1 [file ijms-27-01112-s001.zip › Table S7B. Event counts for hypermethylated genes across tumor stages.xlsx]

## Sheet: Table S7B
gene	Primary_vs_Recur1	Recur1_vs_Recur2	Recur2_vs_Recur3
SOX13	4	1	0
TNFRSF1B	6	0	0
GPR37L1	6	0	0
MTOR	7	1	0
NCSTN	9	2	0
MYOC	11	1	0
VPS54	15	3	0
DAB1	20	3	0
