# Supplementary material for: Promoter Methylation–Expression Coupling of Gliogenesis Genes in IDH-Wildtype Glioblastoma: Longitudinal Analysis and Prognostic Value
Source: Int J Mol Sci. 2026 Jan 22;27(2):1112. doi: 10.3390/ijms27021112 (PMC12841690; doi:10.3390/ijms27021112)
Supplement: Supplementary file 1 [file ijms-27-01112-s001.zip › Table S7C. Summary of methylation event counts in hypomethylated genes.xlsx]

## Sheet: Table S7C
gene	total_events	HyperGain	HypoGain
CNTN2	14	6	8
TAL1	11	6	5
TSPAN2	10	5	5
NEGR1	7	4	3
EIF2B4	5	4	1
KCNJ10	5	4	1
TGFB2	5	4	1
PPP3R1	5	3	2
CERS2	4	2	2
EMX1	3	3	0
GPR157	3	2	1
POU3F1	3	2	1
SOX11	2	2	0
DUSP10	2	1	1
HES5	1	1	0
SKI	1	1	0
ROR1	1	0	1
RTN4	1	0	1
CDKN2C	0	0	0
HDAC1	0	0	0
ID2	0	0	0
LRP8	0	0	0
MYCN	0	0	0
NDUFS2	0	0	0
NFIA	0	0	0
SOS1	0	0	0
