# Supplementary material for: Promoter Methylation–Expression Coupling of Gliogenesis Genes in IDH-Wildtype Glioblastoma: Longitudinal Analysis and Prognostic Value
Source: Int J Mol Sci. 2026 Jan 22;27(2):1112. doi: 10.3390/ijms27021112 (PMC12841690; doi:10.3390/ijms27021112)
Supplement: Supplementary file 1 [file ijms-27-01112-s001.zip › Table S7D. Summary of methylation event counts in hypermethylated genes.xlsx]

## Sheet: Table S7D
gene	total_events	HyperGain	HypoGain
DAB1	23	10	13
VPS54	18	11	7
MYOC	12	10	2
NCSTN	11	10	1
MTOR	8	4	4
TNFRSF1B	6	4	2
GPR37L1	6	2	4
SOX13	5	2	3
