# Supplementary material for: Promoter Methylation–Expression Coupling of Gliogenesis Genes in IDH-Wildtype Glioblastoma: Longitudinal Analysis and Prognostic Value
Source: Int J Mol Sci. 2026 Jan 22;27(2):1112. doi: 10.3390/ijms27021112 (PMC12841690; doi:10.3390/ijms27021112)
Supplement: Supplementary file 1 [file ijms-27-01112-s001.zip › Table S7E. Gene-level counts of methylation state transitions across tumor recurrences.xlsx]

## Sheet: Table S7E
gene	comp	HyperGain	HypoGain	Stable
C1QA	Primary_vs_Recur1	7	5	86
CDKN2C	Primary_vs_Recur1	0	0	98
CERS2	Primary_vs_Recur1	2	2	94
CNTN2	Primary_vs_Recur1	6	5	87
CRB1	Primary_vs_Recur1	5	10	83
CSF1	Primary_vs_Recur1	21	7	70
DAB1	Primary_vs_Recur1	8	12	78
DISC1	Primary_vs_Recur1	7	7	84
DUSP10	Primary_vs_Recur1	1	1	96
EIF2B3	Primary_vs_Recur1	0	1	97
EIF2B4	Primary_vs_Recur1	3	1	94
EMX1	Primary_vs_Recur1	3	0	95
GPR157	Primary_vs_Recur1	1	1	96
GPR37L1	Primary_vs_Recur1	2	4	92
HDAC1	Primary_vs_Recur1	0	0	98
HES5	Primary_vs_Recur1	1	0	97
ID2	Primary_vs_Recur1	0	0	98
KCNJ10	Primary_vs_Recur1	3	1	94
LEPR	Primary_vs_Recur1	14	9	75
LRP8	Primary_vs_Recur1	0	0	98
MTOR	Primary_vs_Recur1	4	3	91
MXRA8	Primary_vs_Recur1	9	9	80
MYCN	Primary_vs_Recur1	0	0	98
MYOC	Primary_vs_Recur1	10	1	87
NCMAP	Primary_vs_Recur1	4	8	86
NCSTN	Primary_vs_Recur1	8	1	89
NDUFS2	Primary_vs_Recur1	0	0	98
NEGR1	Primary_vs_Recur1	3	2	93
NFIA	Primary_vs_Recur1	0	0	98
PHGDH	Primary_vs_Recur1	9	7	82
POU3F1	Primary_vs_Recur1	2	0	96
PPP3R1	Primary_vs_Recur1	3	2	93
ROR1	Primary_vs_Recur1	0	1	97
RTN4	Primary_vs_Recur1	0	1	97
S100A9	Primary_vs_Recur1	17	5	76
SKI	Primary_vs_Recur1	1	0	97
SOS1	Primary_vs_Recur1	0	0	98
SOX11	Primary_vs_Recur1	2	0	96
SOX13	Primary_vs_Recur1	1	3	94
SRGAP2	Primary_vs_Recur1	13	11	74
SRGAP2C	Primary_vs_Recur1	13	11	74
TAL1	Primary_vs_Recur1	3	4	91
TGFB2	Primary_vs_Recur1	3	1	94
TNFRSF1B	Primary_vs_Recur1	4	2	92
TP73	Primary_vs_Recur1	5	4	89
TSPAN2	Primary_vs_Recur1	4	5	89
VPS54	Primary_vs_Recur1	9	6	83
WDR47	Primary_vs_Recur1	5	5	88
C1QA	Recur1_vs_Recur2	0	1	18
CDKN2C	Recur1_vs_Recur2	0	0	19
CERS2	Recur1_vs_Recur2	0	0	19
CNTN2	Recur1_vs_Recur2	0	3	16
CRB1	Recur1_vs_Recur2	2	1	16
CSF1	Recur1_vs_Recur2	3	4	12
DAB1	Recur1_vs_Recur2	2	1	16
DISC1	Recur1_vs_Recur2	3	1	15
DUSP10	Recur1_vs_Recur2	0	0	19
EIF2B3	Recur1_vs_Recur2	0	0	19
EIF2B4	Recur1_vs_Recur2	1	0	18
EMX1	Recur1_vs_Recur2	0	0	19
GPR157	Recur1_vs_Recur2	1	0	18
GPR37L1	Recur1_vs_Recur2	0	0	19
HDAC1	Recur1_vs_Recur2	0	0	19
HES5	Recur1_vs_Recur2	0	0	19
ID2	Recur1_vs_Recur2	0	0	19
KCNJ10	Recur1_vs_Recur2	1	0	18
LEPR	Recur1_vs_Recur2	2	1	16
LRP8	Recur1_vs_Recur2	0	0	19
MTOR	Recur1_vs_Recur2	0	1	18
MXRA8	Recur1_vs_Recur2	0	0	19
MYCN	Recur1_vs_Recur2	0	0	19
MYOC	Recur1_vs_Recur2	0	1	18
NCMAP	Recur1_vs_Recur2	0	0	19
NCSTN	Recur1_vs_Recur2	2	0	17
NDUFS2	Recur1_vs_Recur2	0	0	19
NEGR1	Recur1_vs_Recur2	1	1	17
NFIA	Recur1_vs_Recur2	0	0	19
PHGDH	Recur1_vs_Recur2	0	1	18
POU3F1	Recur1_vs_Recur2	0	1	18
PPP3R1	Recur1_vs_Recur2	0	0	19
ROR1	Recur1_vs_Recur2	0	0	19
RTN4	Recur1_vs_Recur2	0	0	19
S100A9	Recur1_vs_Recur2	4	3	12
SKI	Recur1_vs_Recur2	0	0	19
SOS1	Recur1_vs_Recur2	0	0	19
SOX11	Recur1_vs_Recur2	0	0	19
SOX13	Recur1_vs_Recur2	1	0	18
SRGAP2	Recur1_vs_Recur2	4	2	13
SRGAP2C	Recur1_vs_Recur2	4	2	13
TAL1	Recur1_vs_Recur2	3	0	16
TGFB2	Recur1_vs_Recur2	1	0	18
TNFRSF1B	Recur1_vs_Recur2	0	0	19
TP73	Recur1_vs_Recur2	3	1	15
TSPAN2	Recur1_vs_Recur2	1	0	18
VPS54	Recur1_vs_Recur2	2	1	16
WDR47	Recur1_vs_Recur2	0	1	18
C1QA	Recur2_vs_Recur3	0	0	2
CDKN2C	Recur2_vs_Recur3	0	0	2
CERS2	Recur2_vs_Recur3	0	0	2
CNTN2	Recur2_vs_Recur3	0	0	2
CRB1	Recur2_vs_Recur3	0	0	2
CSF1	Recur2_vs_Recur3	0	0	2
DAB1	Recur2_vs_Recur3	0	0	2
DISC1	Recur2_vs_Recur3	0	0	2
DUSP10	Recur2_vs_Recur3	0	0	2
EIF2B3	Recur2_vs_Recur3	0	0	2
EIF2B4	Recur2_vs_Recur3	0	0	2
EMX1	Recur2_vs_Recur3	0	0	2
GPR157	Recur2_vs_Recur3	0	0	2
GPR37L1	Recur2_vs_Recur3	0	0	2
HDAC1	Recur2_vs_Recur3	0	0	2
HES5	Recur2_vs_Recur3	0	0	2
ID2	Recur2_vs_Recur3	0	0	2
KCNJ10	Recur2_vs_Recur3	0	0	2
LEPR	Recur2_vs_Recur3	0	0	2
LRP8	Recur2_vs_Recur3	0	0	2
MTOR	Recur2_vs_Recur3	0	0	2
MXRA8	Recur2_vs_Recur3	0	0	2
MYCN	Recur2_vs_Recur3	0	0	2
MYOC	Recur2_vs_Recur3	0	0	2
NCMAP	Recur2_vs_Recur3	0	0	2
NCSTN	Recur2_vs_Recur3	0	0	2
NDUFS2	Recur2_vs_Recur3	0	0	2
NEGR1	Recur2_vs_Recur3	0	0	2
NFIA	Recur2_vs_Recur3	0	0	2
PHGDH	Recur2_vs_Recur3	0	0	2
POU3F1	Recur2_vs_Recur3	0	0	2
PPP3R1	Recur2_vs_Recur3	0	0	2
ROR1	Recur2_vs_Recur3	0	0	2
RTN4	Recur2_vs_Recur3	0	0	2
S100A9	Recur2_vs_Recur3	0	0	2
SKI	Recur2_vs_Recur3	0	0	2
SOS1	Recur2_vs_Recur3	0	0	2
SOX11	Recur2_vs_Recur3	0	0	2
SOX13	Recur2_vs_Recur3	0	0	2
SRGAP2	Recur2_vs_Recur3	0	0	2
SRGAP2C	Recur2_vs_Recur3	0	0	2
TAL1	Recur2_vs_Recur3	0	1	1
TGFB2	Recur2_vs_Recur3	0	0	2
TNFRSF1B	Recur2_vs_Recur3	0	0	2
TP73	Recur2_vs_Recur3	0	0	2
TSPAN2	Recur2_vs_Recur3	0	0	2
VPS54	Recur2_vs_Recur3	0	0	2
WDR47	Recur2_vs_Recur3	0	0	2
