# Supplementary material for: Promoter Methylation–Expression Coupling of Gliogenesis Genes in IDH-Wildtype Glioblastoma: Longitudinal Analysis and Prognostic Value
Source: Int J Mol Sci. 2026 Jan 22;27(2):1112. doi: 10.3390/ijms27021112 (PMC12841690; doi:10.3390/ijms27021112)
Supplement: Supplementary file 1 [file ijms-27-01112-s001.zip › Table S7F. Promoter methylation state transitions in the hypomethylated gene set across tumor recurrences.xlsx]

## Sheet: Table S7F
gene	comp	Stable	HyperGain	HypoGain
CDKN2C	Primary_vs_Recur1	98	0	0
CERS2	Primary_vs_Recur1	94	2	2
CNTN2	Primary_vs_Recur1	87	6	5
DUSP10	Primary_vs_Recur1	96	1	1
EIF2B4	Primary_vs_Recur1	94	3	1
EMX1	Primary_vs_Recur1	95	3	0
GPR157	Primary_vs_Recur1	96	1	1
HDAC1	Primary_vs_Recur1	98	0	0
HES5	Primary_vs_Recur1	97	1	0
ID2	Primary_vs_Recur1	98	0	0
KCNJ10	Primary_vs_Recur1	94	3	1
LRP8	Primary_vs_Recur1	98	0	0
MYCN	Primary_vs_Recur1	98	0	0
NDUFS2	Primary_vs_Recur1	98	0	0
NEGR1	Primary_vs_Recur1	93	3	2
NFIA	Primary_vs_Recur1	98	0	0
POU3F1	Primary_vs_Recur1	96	2	0
PPP3R1	Primary_vs_Recur1	93	3	2
ROR1	Primary_vs_Recur1	97	0	1
RTN4	Primary_vs_Recur1	97	0	1
SKI	Primary_vs_Recur1	97	1	0
SOS1	Primary_vs_Recur1	98	0	0
SOX11	Primary_vs_Recur1	96	2	0
TAL1	Primary_vs_Recur1	91	3	4
TGFB2	Primary_vs_Recur1	94	3	1
TSPAN2	Primary_vs_Recur1	89	4	5
CDKN2C	Recur1_vs_Recur2	19	0	0
CERS2	Recur1_vs_Recur2	19	0	0
CNTN2	Recur1_vs_Recur2	16	0	3
DUSP10	Recur1_vs_Recur2	19	0	0
EIF2B4	Recur1_vs_Recur2	18	1	0
EMX1	Recur1_vs_Recur2	19	0	0
GPR157	Recur1_vs_Recur2	18	1	0
HDAC1	Recur1_vs_Recur2	19	0	0
HES5	Recur1_vs_Recur2	19	0	0
ID2	Recur1_vs_Recur2	19	0	0
KCNJ10	Recur1_vs_Recur2	18	1	0
LRP8	Recur1_vs_Recur2	19	0	0
MYCN	Recur1_vs_Recur2	19	0	0
NDUFS2	Recur1_vs_Recur2	19	0	0
NEGR1	Recur1_vs_Recur2	17	1	1
NFIA	Recur1_vs_Recur2	19	0	0
POU3F1	Recur1_vs_Recur2	18	0	1
PPP3R1	Recur1_vs_Recur2	19	0	0
ROR1	Recur1_vs_Recur2	19	0	0
RTN4	Recur1_vs_Recur2	19	0	0
SKI	Recur1_vs_Recur2	19	0	0
SOS1	Recur1_vs_Recur2	19	0	0
SOX11	Recur1_vs_Recur2	19	0	0
TAL1	Recur1_vs_Recur2	16	3	0
TGFB2	Recur1_vs_Recur2	18	1	0
TSPAN2	Recur1_vs_Recur2	18	1	0
CDKN2C	Recur2_vs_Recur3	2	0	0
CERS2	Recur2_vs_Recur3	2	0	0
CNTN2	Recur2_vs_Recur3	2	0	0
DUSP10	Recur2_vs_Recur3	2	0	0
EIF2B4	Recur2_vs_Recur3	2	0	0
EMX1	Recur2_vs_Recur3	2	0	0
GPR157	Recur2_vs_Recur3	2	0	0
HDAC1	Recur2_vs_Recur3	2	0	0
HES5	Recur2_vs_Recur3	2	0	0
ID2	Recur2_vs_Recur3	2	0	0
KCNJ10	Recur2_vs_Recur3	2	0	0
LRP8	Recur2_vs_Recur3	2	0	0
MYCN	Recur2_vs_Recur3	2	0	0
NDUFS2	Recur2_vs_Recur3	2	0	0
NEGR1	Recur2_vs_Recur3	2	0	0
NFIA	Recur2_vs_Recur3	2	0	0
POU3F1	Recur2_vs_Recur3	2	0	0
PPP3R1	Recur2_vs_Recur3	2	0	0
ROR1	Recur2_vs_Recur3	2	0	0
RTN4	Recur2_vs_Recur3	2	0	0
SKI	Recur2_vs_Recur3	2	0	0
SOS1	Recur2_vs_Recur3	2	0	0
SOX11	Recur2_vs_Recur3	2	0	0
TAL1	Recur2_vs_Recur3	1	0	1
TGFB2	Recur2_vs_Recur3	2	0	0
TSPAN2	Recur2_vs_Recur3	2	0	0
