# Supplementary material for: Promoter Methylation–Expression Coupling of Gliogenesis Genes in IDH-Wildtype Glioblastoma: Longitudinal Analysis and Prognostic Value
Source: Int J Mol Sci. 2026 Jan 22;27(2):1112. doi: 10.3390/ijms27021112 (PMC12841690; doi:10.3390/ijms27021112)
Supplement: Supplementary file 1 [file ijms-27-01112-s001.zip › Table S7G. Promoter methylation state transitions in the hypermethylated gene set across tumor recurrences.xlsx]

## Sheet: Table S7G
gene	comp	HyperGain	HypoGain	Stable
DAB1	Primary_vs_Recur1	8	12	78
GPR37L1	Primary_vs_Recur1	2	4	92
MTOR	Primary_vs_Recur1	4	3	91
MYOC	Primary_vs_Recur1	10	1	87
NCSTN	Primary_vs_Recur1	8	1	89
SOX13	Primary_vs_Recur1	1	3	94
TNFRSF1B	Primary_vs_Recur1	4	2	92
VPS54	Primary_vs_Recur1	9	6	83
DAB1	Recur1_vs_Recur2	2	1	16
GPR37L1	Recur1_vs_Recur2	0	0	19
MTOR	Recur1_vs_Recur2	0	1	18
MYOC	Recur1_vs_Recur2	0	1	18
NCSTN	Recur1_vs_Recur2	2	0	17
SOX13	Recur1_vs_Recur2	1	0	18
TNFRSF1B	Recur1_vs_Recur2	0	0	19
VPS54	Recur1_vs_Recur2	2	1	16
DAB1	Recur2_vs_Recur3	0	0	2
GPR37L1	Recur2_vs_Recur3	0	0	2
MTOR	Recur2_vs_Recur3	0	0	2
MYOC	Recur2_vs_Recur3	0	0	2
NCSTN	Recur2_vs_Recur3	0	0	2
SOX13	Recur2_vs_Recur3	0	0	2
TNFRSF1B	Recur2_vs_Recur3	0	0	2
VPS54	Recur2_vs_Recur3	0	0	2
