# Supplementary material for: Promoter Methylation–Expression Coupling of Gliogenesis Genes in IDH-Wildtype Glioblastoma: Longitudinal Analysis and Prognostic Value
Source: Int J Mol Sci. 2026 Jan 22;27(2):1112. doi: 10.3390/ijms27021112 (PMC12841690; doi:10.3390/ijms27021112)
Supplement: Supplementary file 1 [file ijms-27-01112-s001.zip › Table S8A. Binomial tests of hypermethylation versus hypomethylation events in the hypomethylated gene set.xlsx]

## Sheet: Table S8A
gene	HyperGain	HypoGain	Stable	Total_dir	n	p_two	fdr	prop_hyper
EMX1	3	0	116	3	3	0.25	1	1
HES5	1	0	118	1	1	1	1	1
SKI	1	0	118	1	1	1	1	1
SOX11	2	0	117	2	2	0.5	1	1
EIF2B4	4	1	114	5	5	0.375	1	0.8
KCNJ10	4	1	114	5	5	0.375	1	0.8
TGFB2	4	1	114	5	5	0.375	1	0.8
GPR157	2	1	116	3	3	1	1	0.666667
POU3F1	2	1	116	3	3	1	1	0.666667
PPP3R1	3	2	114	5	5	1	1	0.6
NEGR1	4	3	112	7	7	1	1	0.571429
TAL1	6	5	108	11	11	1	1	0.545455
CERS2	2	2	115	4	4	1	1	0.5
DUSP10	1	1	117	2	2	1	1	0.5
TSPAN2	5	5	109	10	10	1	1	0.5
CNTN2	6	8	105	14	14	0.790527	1	0.428571
ROR1	0	1	118	1	1	1	1	0
RTN4	0	1	118	1	1	1	1	0
CDKN2C	0	0	119	0	0	NA	NA	NA
HDAC1	0	0	119	0	0	NA	NA	NA
ID2	0	0	119	0	0	NA	NA	NA
LRP8	0	0	119	0	0	NA	NA	NA
MYCN	0	0	119	0	0	NA	NA	NA
NDUFS2	0	0	119	0	0	NA	NA	NA
NFIA	0	0	119	0	0	NA	NA	NA
SOS1	0	0	119	0	0	NA	NA	NA
