# Supplementary material for: Promoter Methylation–Expression Coupling of Gliogenesis Genes in IDH-Wildtype Glioblastoma: Longitudinal Analysis and Prognostic Value
Source: Int J Mol Sci. 2026 Jan 22;27(2):1112. doi: 10.3390/ijms27021112 (PMC12841690; doi:10.3390/ijms27021112)
Supplement: Supplementary file 1 [file ijms-27-01112-s001.zip › Table S8B. Binomial tests of hypermethylation versus hypomethylation events in the hypermethylated gene set.xlsx]

## Sheet: Table S8B
gene	HyperGain	HypoGain	Stable	Total_dir	n	p_two	fdr	prop_hyper
NCSTN	10	1	108	11	11	0.0117188	0.09375	0.909091
MYOC	10	2	107	12	12	0.0385742	0.154297	0.833333
TNFRSF1B	4	2	113	6	6	0.6875	0.916667	0.666667
VPS54	11	7	101	18	18	0.480682	0.916667	0.611111
DAB1	10	13	96	23	23	0.677639	0.916667	0.434783
GPR37L1	2	4	113	6	6	0.6875	0.916667	0.333333
MTOR	4	4	111	8	8	1	1	0.5
SOX13	2	3	114	5	5	1	1	0.4
