# Supplementary material for: Promoter Methylation–Expression Coupling of Gliogenesis Genes in IDH-Wildtype Glioblastoma: Longitudinal Analysis and Prognostic Value
Source: Int J Mol Sci. 2026 Jan 22;27(2):1112. doi: 10.3390/ijms27021112 (PMC12841690; doi:10.3390/ijms27021112)
Supplement: Supplementary file 1 [file ijms-27-01112-s001.zip › Table S9A. Differential promoter methylation analysis between primary tumors and first recurrence (M-value scale).xlsx]

## Sheet: Table S9A
gene	logFC_M	AveExpr_M	t_stat	P.Value	adj.P.Val	B	contrast	cor_intra_patient	n_pairs	median_d_beta
CSF1	0.304415	-0.46392	2.59868	0.0100557	0.241337	-2.81315	Recur1_vs_Primary	0.305183	66	0.0214902
NCMAP	-0.23197	0.863844	-2.71907	0.00712256	0.241337	-2.58606	Recur1_vs_Primary	0.305183	66	-0.0101348
S100A9	0.296739	-0.800365	2.11458	0.035705	0.281163	-3.62977	Recur1_vs_Primary	0.305183	63	0.0166745
CERS2	-0.206012	-2.94581	-2.05681	0.0410029	0.281163	-3.71669	Recur1_vs_Primary	0.305183	93	-0.01317
ROR1	-0.191428	-5.14999	-2.0937	0.0375482	0.281163	-3.66146	Recur1_vs_Primary	0.305183	98	-0.00068989
NCSTN	0.152249	0.960501	2.1281	0.0345534	0.281163	-3.6091	Recur1_vs_Primary	0.305183	63	0.0149612
RTN4	-0.133267	-3.05126	-2.11538	0.035636	0.281163	-3.62855	Recur1_vs_Primary	0.305183	95	-0.00751219
LEPR	0.195719	0.781212	1.88576	0.0607777	0.364666	-3.96064	Recur1_vs_Primary	0.305183	61	0.0168128
MYOC	0.166935	1.46924	1.80461	0.0726409	0.387418	-4.06929	Recur1_vs_Primary	0.305183	69	0.0114892
LRP8	-0.108001	-5.38003	-1.64256	0.102046	0.489823	-4.27252	Recur1_vs_Primary	0.305183	98	-0.00134867
SOX11	0.125363	-2.7793	1.51263	0.131952	0.575791	-4.42211	Recur1_vs_Primary	0.305183	91	0.00699709
EMX1	-0.153531	-4.57148	-1.01659	0.310578	0.600181	-4.88231	Recur1_vs_Primary	0.305183	95	-0.000113303
DISC1	0.12646	0.562981	1.27222	0.204773	0.600181	-4.66724	Recur1_vs_Primary	0.305183	66	0.020567
VPS54	0.124698	1.21642	1.18733	0.236508	0.600181	-4.7439	Recur1_vs_Primary	0.305183	62	0.0162953
NEGR1	-0.112952	-2.88696	-1.31376	0.190432	0.600181	-4.62784	Recur1_vs_Primary	0.305183	90	-0.00501825
DUSP10	-0.109846	-2.70372	-1.28404	0.200615	0.600181	-4.65616	Recur1_vs_Primary	0.305183	93	-0.0121925
CDKN2C	-0.107784	-5.08453	-1.18009	0.239368	0.600181	-4.7502	Recur1_vs_Primary	0.305183	98	-0.000512215
ID2	-0.104334	-4.0206	-1.42453	0.155853	0.600181	-4.51673	Recur1_vs_Primary	0.305183	98	-0.00179114
GPR157	-0.0917007	-2.85945	-1.23887	0.216848	0.600181	-4.69798	Recur1_vs_Primary	0.305183	95	-0.00464011
TGFB2	-0.0896967	-3.77993	-0.947882	0.344334	0.600181	-4.93203	Recur1_vs_Primary	0.305183	95	-0.0049175
POU3F1	0.0814281	-2.50338	0.936578	0.350106	0.600181	-4.93988	Recur1_vs_Primary	0.305183	92	0.00496864
NDUFS2	-0.0740581	-5.44894	-1.12385	0.262424	0.600181	-4.79782	Recur1_vs_Primary	0.305183	98	-0.00020416
SKI	-0.0735157	-3.33264	-0.995649	0.320624	0.600181	-4.89783	Recur1_vs_Primary	0.305183	97	-0.0022427
SOS1	-0.0732498	-5.44213	-1.37963	0.169241	0.600181	-4.56282	Recur1_vs_Primary	0.305183	98	-0.000876286
GPR37L1	-0.0731343	2.17416	-0.972194	0.332129	0.600181	-4.91483	Recur1_vs_Primary	0.305183	89	-0.000924485
WDR47	0.0713733	0.0583996	1.11333	0.266902	0.600181	-4.80647	Recur1_vs_Primary	0.305183	90	0.0180597
MTOR	0.0708919	1.98456	0.974961	0.330758	0.600181	-4.91284	Recur1_vs_Primary	0.305183	78	0.00306824
MYCN	-0.0666441	-3.42294	-1.08185	0.280625	0.600181	-4.8319	Recur1_vs_Primary	0.305183	97	-0.00568688
CNTN2	-0.137507	-2.25645	-0.886398	0.376468	0.602349	-4.97361	Recur1_vs_Primary	0.305183	84	-0.00223334
TAL1	-0.078489	-1.41071	-0.904195	0.36698	0.602349	-4.96186	Recur1_vs_Primary	0.305183	73	-0.000848125
PPP3R1	-0.0675175	-2.46213	-0.80523	0.421644	0.652092	-5.02428	Recur1_vs_Primary	0.305183	92	-0.00831736
EIF2B3	-0.0228889	-0.403641	-0.782703	0.434728	0.652092	-5.03748	Recur1_vs_Primary	0.305183	96	-0.00275745
TSPAN2	-0.123264	-4.11137	-0.602673	0.547409	0.733913	-5.12965	Recur1_vs_Primary	0.305183	88	-0.00075802
MXRA8	-0.0625125	-0.101488	-0.602551	0.54749	0.733913	-5.1297	Recur1_vs_Primary	0.305183	74	-0.00408897
EIF2B4	-0.0608792	-3.64017	-0.598124	0.550435	0.733913	-5.13167	Recur1_vs_Primary	0.305183	95	-0.00426826
C1QA	0.0510182	-0.987672	0.610183	0.542434	0.733913	-5.12628	Recur1_vs_Primary	0.305183	69	-0.0168332
DAB1	-0.0579285	1.07954	-0.532299	0.59511	0.752082	-5.15919	Recur1_vs_Primary	0.305183	57	-0.00106441
KCNJ10	-0.0443431	-2.69541	-0.465048	0.642403	0.752082	-5.18401	Recur1_vs_Primary	0.305183	92	-0.0108719
SOX13	-0.0405504	1.71995	-0.514285	0.607621	0.752082	-5.16617	Recur1_vs_Primary	0.305183	71	-0.00556509
NFIA	-0.0332025	-2.93991	-0.474302	0.635803	0.752082	-5.1808	Recur1_vs_Primary	0.305183	98	-0.00546442
HDAC1	-0.02772	-3.68539	-0.498332	0.618798	0.752082	-5.17215	Recur1_vs_Primary	0.305183	98	3.59852e-05
TP73	0.0382438	-0.39413	0.433957	0.664788	0.759757	-5.19436	Recur1_vs_Primary	0.305183	80	0.00890036
CRB1	-0.0270724	0.770621	-0.315791	0.752491	0.83999	-5.22717	Recur1_vs_Primary	0.305183	64	0.00648783
PHGDH	-0.0215117	0.1851	-0.241874	0.809125	0.882682	-5.24244	Recur1_vs_Primary	0.305183	79	0.0098475
SRGAP2	0.0205993	0.0831491	0.189188	0.850137	0.8871	-5.25086	Recur1_vs_Primary	0.305183	79	0.023076
SRGAP2C	0.0205993	0.0831491	0.189188	0.850137	0.8871	-5.25086	Recur1_vs_Primary	0.305183	79	0.023076
TNFRSF1B	0.0118706	1.84287	0.147074	0.883222	0.902014	-5.25611	Recur1_vs_Primary	0.305183	73	-0.00504022
HES5	-0.00090134	-5.73681	-0.0149591	0.98808	0.98808	-5.26404	Recur1_vs_Primary	0.305183	98	-0.000256006
