# Supplementary material for: Promoter Methylation–Expression Coupling of Gliogenesis Genes in IDH-Wildtype Glioblastoma: Longitudinal Analysis and Prognostic Value
Source: Int J Mol Sci. 2026 Jan 22;27(2):1112. doi: 10.3390/ijms27021112 (PMC12841690; doi:10.3390/ijms27021112)
Supplement: Supplementary file 1 [file ijms-27-01112-s001.zip › Table S9B. Differential promoter methylation analysis between first and second recurrence (M-value scale).xlsx]

## Sheet: Table S9B
gene	logFC_M	AveExpr_M	t_stat	P.Value	adj.P.Val	B	contrast	cor_intra_patient	n_pairs	median_d_beta
CNTN2	-0.443739	-1.91143	-1.13645	0.262492	0.89875	-4.57826	Recur2_vs_Recur1	0.295454	16	-0.00296378
TAL1	0.418321	-1.19634	1.73447	0.090492	0.89875	-4.36971	Recur2_vs_Recur1	0.295454	11	0.0163031
POU3F1	-0.402505	-2.47219	-2.30553	0.0263721	0.89875	-4.11131	Recur2_vs_Recur1	0.295454	18	-0.0398543
CERS2	0.395868	-3.08565	1.83613	0.0737374	0.89875	-4.32747	Recur2_vs_Recur1	0.295454	19	0.025001
CSF1	-0.354555	-0.37815	-1.27193	0.210701	0.89875	-4.53748	Recur2_vs_Recur1	0.295454	12	-0.106853
SRGAP2	0.303853	0.55526	1.14125	0.260514	0.89875	-4.57689	Recur2_vs_Recur1	0.295454	13	-0.000759587
SRGAP2C	0.303853	0.55526	1.14125	0.260514	0.89875	-4.57689	Recur2_vs_Recur1	0.295454	13	-0.000759587
EIF2B4	0.247001	-3.6365	1.11506	0.271442	0.89875	-4.58433	Recur2_vs_Recur1	0.295454	19	-0.000850981
DISC1	0.244655	0.939791	1.0051	0.320858	0.89875	-4.61388	Recur2_vs_Recur1	0.295454	11	-0.00328451
VPS54	0.242128	1.52371	0.990699	0.327754	0.89875	-4.61754	Recur2_vs_Recur1	0.295454	14	-0.00156317
TP73	0.22248	-0.190851	0.844293	0.403499	0.89875	-4.65199	Recur2_vs_Recur1	0.295454	15	0.0204267
CDKN2C	0.210854	-5.16304	1.11531	0.271335	0.89875	-4.58426	Recur2_vs_Recur1	0.295454	19	0.00306212
NCSTN	0.205143	1.34109	1.12506	0.267233	0.89875	-4.58151	Recur2_vs_Recur1	0.295454	10	0.00805723
MYCN	-0.188429	-3.50548	-1.43243	0.159746	0.89875	-4.48407	Recur2_vs_Recur1	0.295454	19	-0.00438273
RTN4	0.183644	-3.14362	1.41539	0.164651	0.89875	-4.49	Recur2_vs_Recur1	0.295454	19	0.0110355
NEGR1	0.181138	-2.89745	0.856903	0.396575	0.89875	-4.64923	Recur2_vs_Recur1	0.295454	17	0.00847415
CRB1	0.158503	1.06821	0.795259	0.43113	0.89875	-4.66238	Recur2_vs_Recur1	0.295454	11	0.00159541
TGFB2	0.153546	-3.78084	0.763246	0.449769	0.89875	-4.66884	Recur2_vs_Recur1	0.295454	18	0.00242259
ROR1	-0.148039	-5.23781	-1.0309	0.308745	0.89875	-4.60719	Recur2_vs_Recur1	0.295454	19	-0.00143901
SOX11	-0.142651	-2.76762	-0.763678	0.449515	0.89875	-4.66876	Recur2_vs_Recur1	0.295454	19	-0.0182193
PPP3R1	0.138237	-2.49613	0.900375	0.37328	0.89875	-4.6394	Recur2_vs_Recur1	0.295454	17	-0.0073529
SKI	-0.129668	-3.46051	-0.732519	0.468099	0.89875	-4.67481	Recur2_vs_Recur1	0.295454	19	9.10692e-05
NDUFS2	0.118405	-5.52172	0.905875	0.370396	0.89875	-4.63812	Recur2_vs_Recur1	0.295454	19	0.00110532
SOS1	0.111681	-5.48324	0.976066	0.334865	0.89875	-4.62121	Recur2_vs_Recur1	0.295454	19	0.0019371
EIF2B3	0.0726427	-0.369616	1.15149	0.25633	0.89875	-4.57394	Recur2_vs_Recur1	0.295454	19	0.0147117
TSPAN2	0.153813	-4.35125	0.35365	0.725448	0.990929	-4.72876	Recur2_vs_Recur1	0.295454	18	0.00225575
DAB1	0.113315	1.45355	0.476961	0.635971	0.990929	-4.71524	Recur2_vs_Recur1	0.295454	12	-0.0127367
PHGDH	0.0931533	0.521108	0.495153	0.623186	0.990929	-4.71292	Recur2_vs_Recur1	0.295454	15	0.0222317
S100A9	0.0803566	-0.316415	0.280799	0.780304	0.990929	-4.73488	Recur2_vs_Recur1	0.295454	12	0.0440978
TNFRSF1B	0.0802687	2.14095	0.544939	0.588804	0.990929	-4.70611	Recur2_vs_Recur1	0.295454	18	0.0149787
HES5	0.0760127	-5.70841	0.555469	0.58165	0.990929	-4.70459	Recur2_vs_Recur1	0.295454	19	0.00125853
NCMAP	-0.0671826	1.05157	-0.430386	0.669212	0.990929	-4.72081	Recur2_vs_Recur1	0.295454	16	-0.0134411
MTOR	-0.0553767	2.30864	-0.335227	0.739196	0.990929	-4.73044	Recur2_vs_Recur1	0.295454	17	-0.016767
HDAC1	-0.0533517	-3.64155	-0.362788	0.718663	0.990929	-4.7279	Recur2_vs_Recur1	0.295454	19	-0.00627927
C1QA	-0.0508126	-0.918781	-0.285713	0.776564	0.990929	-4.73451	Recur2_vs_Recur1	0.295454	15	0.00740234
LEPR	-0.0506506	1.13659	-0.225766	0.822526	0.990929	-4.73858	Recur2_vs_Recur1	0.295454	8	-0.00692279
EMX1	0.0462144	-4.2551	0.120456	0.904722	0.990929	-4.74342	Recur2_vs_Recur1	0.295454	19	0.000979013
ID2	0.0448982	-4.21523	0.289492	0.773692	0.990929	-4.73422	Recur2_vs_Recur1	0.295454	19	-0.00127412
WDR47	0.0405196	0.17822	0.249911	0.803928	0.990929	-4.73705	Recur2_vs_Recur1	0.295454	18	0.00948311
GPR37L1	-0.033448	2.3433	-0.228318	0.820556	0.990929	-4.73842	Recur2_vs_Recur1	0.295454	17	-0.00993382
DUSP10	-0.0298637	-2.96702	-0.162241	0.871928	0.990929	-4.74185	Recur2_vs_Recur1	0.295454	19	0.000233295
KCNJ10	-0.027617	-2.81737	-0.136661	0.891981	0.990929	-4.74287	Recur2_vs_Recur1	0.295454	17	-0.0133325
MYOC	-0.0245046	1.76366	-0.123662	0.902198	0.990929	-4.74332	Recur2_vs_Recur1	0.295454	16	-0.00673385
LRP8	-0.0166399	-5.38534	-0.102171	0.919128	0.990929	-4.74396	Recur2_vs_Recur1	0.295454	19	-0.000521871
MXRA8	-0.0121782	-0.0543348	-0.06295	0.950118	0.990929	-4.74482	Recur2_vs_Recur1	0.295454	17	-0.0172337
NFIA	0.00640234	-3.12943	0.0409272	0.967556	0.990929	-4.74513	Recur2_vs_Recur1	0.295454	19	-0.00150858
SOX13	-0.00393811	1.9167	-0.0201134	0.984052	0.990929	-4.7453	Recur2_vs_Recur1	0.295454	15	-0.019534
GPR157	0.00215964	-3.07435	0.0114399	0.990929	0.990929	-4.74533	Recur2_vs_Recur1	0.295454	18	-0.0122167
